# Supplementary material for: Potential Cross-Reactive Immunity to SARS-CoV-2 From Common Human Pathogens and Vaccines
Source: Front Immunol. 2020 Oct 16;11:586984. doi: 10.3389/fimmu.2020.586984 (PMC7596387; doi:10.3389/fimmu.2020.586984)
Supplement: Supplementary Data sheet 1 — Excel file including all SARS-CoV-2 peptide matches and predicted cross-reactive epitopes in 25 human pathogens, including 18 viruses and seven bacteria. [file DataSheet_1.xls]

## Sheet: sarsm_vs_path_880ul_detailed.tx
Supplementary Dataset 1. SARS-CoV-2 peptide matches and predicted cross-reactive epitopes identified in 25 human pathogens, including 18 viruses and 7 bacteria
NUM	SARS-CoV-2 ACN Antigen	SARS-CoV-2 query sequence	HIT ACN	* HIT ORGANISM	LENGTH	ID (%)	GAPS	SARS_CoV2 PEP	HIT PEP	B react. of HIT PEP	B cell react. of CoV2 PEP	B cell [ 0/1]	HIT PEP HLA-A*01:01	CoV2 PEP HLA-A*01:01	CD8 T HLA-A*01:01	HIT PEP HLA-A*02:01	CoV2 PEP HLA-A*02:01	CD8 T HLA-A*02:01	HIT PEP HLA-A*03:01	CoV2 PEP HLA-A*03:01	CD8 T HLA-A*:03:01	HIT PEP HLA-A*11:01	CoV2 PEP HLA-A*11:01	CD8 T HLA-A*11:01	HIT PEP HLA-A*23:01	CoV2 PEP HLA-A*23:01	CD8 T HLA-A*23:01	HIT PEP HLA-A*24:02	CoV2 PEP HLA-A*24:02	CD8 T HLA-A*24:02	HIT PEP HLA-B*07:02	CoV2 PEP HLA-B*07:02	CD8 T HLA-B*07:02	HIT PEP HLA-B*08:01	CoV2 PEP HLA-B*08:01	CD8 T HLA-B*08:01	HIT PEP HLA-B*35:01	CoV2 PEP HLA-B*35:01	CD8 T HLA-B*35:01	HIT PEP HLA-B*40:01	CoV2 PEP HLA-B*40:01	CD8 T HLA-B*40:01	HIT PEP HLA-B*40:02	CoV2 PEP HLA-B*40:02	CD8 T HLA-B*40:02	HIT PEP HLA-B*40:03	CoV2 PEP HLA-B*40:03	CD8 T HLA-B*40:03	HIT PEP HLA-DRB1*01:01
1	YP_009724391.1_ORF3a-1-15	MDLFMRIFTIGTVTL	WP_003901655.1	BCG	11	81.818	0	DLFMRIFTIGT	DLFMLIFTSGT	-1.6	-1.6	0	42	17	0	2	1.4	1	32	17	0	28	20	0	13	3.5	0	14	3.9	0	48	10	0	15	0.25	0	24	9.2	0	37	12	0	42	18	0	43	18	0	1.1
2	YP_009724391.1_ORF3a-29-43	VRATATIPIQASLPF	WP_003412384.1	BCG	8	87.5	0	IPIQASLP	IPIIASLP	-0.7	0.1	0	66	65	0	73	76	0	62	58	0	64	59	0	73	80	0	71	87	0	4.6	3.5	0	29	23	0	5.5	3.6	0	64	57	0	76	70	0	73	68	0	NP
3	YP_009724391.1_ORF3a-89-103	TVYSHLLLVAAGLEA	WP_003414124.1	BCG	8	87.5	0	LVAAGLEA	VVAAGLEA	-0.2	-0.4	0	23	22	0	16	17	0	21	28	0	27	36	0	56	64	0	56	63	0	13	15	0	21	22	0	21	18	0	41	44	0	47	58	0	48	60	0	NP
4	YP_009724391.1_ORF3a-89-103	TVYSHLLLVAAGLEA	WP_003418972.1	BCG	8	87.5	0	LLLVAAGL	MLLVAAGL	-1.7	-1.8	0	44	56	0	3.7	4.7	0	40	54	0	62	75	0	26	30	0	27	33	0	24	34	0	5.1	9.4	0	37	54	0	27	36	0	55	74	0	64	80	0	NP
5	YP_009724391.1_ORF3a-245-259	QIHTIDGSSGVVNPV	YP_009173870.1	HBV	8	87.5	0	SSGVVNPV	SSGTVNPV	1.1	0.5	1	33	32	0	30	24	0	43	45	0	33	31	0	51	47	0	48	44	0	30	30	0	23	24	0	44	46	0	44	42	0	51	57	0	55	55	0	NP
6	YP_009725306_NSP10-13-27	VLSFCAFAVDAAKAY	WP_003406629.1	BCG	9	88.889	0	FAVDAAKAY	FAVDAASAY	0.2	1	0	0.32	0.75	1	9.6	13	0	3.8	5.8	0	3.3	5.7	0	9.9	14	0	11	15	0	2.4	2.9	0	8	8.6	0	0.01	0.01	1	4.5	5	0	2.8	2.2	0	2.5	1.9	0	14
7	YP_009725306_NSP10-45-59	LCTHTGTGQAITVTP	WP_011799102.1	BCG	9	88.889	0	TGTGQAITV	TGTGPAITV	1.1	0.7	1	22	27	0	7	11	0	17	25	0	16	24	0	10	13	0	12	14	0	4.9	11	0	9.9	7.4	0	6.4	8.1	0	11	15	0	22	28	0	22	27	0	43
8	YP_009725306_NSP10-41-55	CVKMLCTHTGTGQAI	WP_003400126.1	BCG	8	87.5	0	THTGTGQA	THPGTGQA	1.9	1.5	1	49	65	0	75	83	0	49	64	0	64	76	0	47	57	0	49	60	0	33	35	0	29	35	0	40	37	0	51	53	0	58	61	0	55	56	0	NP
9	YP_009725307_POL-125-139	ADLVYALRHFDEGNC	WP_003406912.1	BCG	10	80	0	VYALRHFDEG	VYALRNMDEG	-0.2	-0.5	0	39	41	0	35	38	0	36	52	0	34	34	0	12	9	0	9.7	7.7	0	39	36	0	27	15	0	6.5	7.5	0	41	43	0	47	51	0	40	47	0	40
10	YP_009725307_POL-577-591	KSIAATRGATVVIGT	WP_003405726.1	BCG	10	80	0	TRGATVVIGT	TRGAVVVVGT	-0.4	0	0	61	49	0	19	15	0	18	13	0	21	17	0	29	32	0	32	37	0	22	19	0	31	29	0	36	35	0	18	22	0	23	27	0	21	24	0	64
11	YP_009725307_POL-833-847	DPSRILGAGCFVDDI	WP_003416097.1	BCG	10	80	0	ILGAGCFVDD	IMFAGCFVDD	-1.1	-0.6	0	70	84	0	15	29	0	47	61	0	47	67	0	31	50	0	28	46	0	84	93	0	64	90	0	46	79	0	57	87	0	65	84	0	60	84	0	55
12	YP_009725307_POL-169-183	PDILRVYANLGERVR	WP_003419627.1	BCG	8	87.5	0	ANLGERVR	AELGERVR	0.5	0.2	0	59	64	0	62	86	0	26	23	0	30	21	0	63	71	0	64	74	0	36	70	0	43	57	0	32	56	0	6.6	40	0	4.5	35	0	4	32	0	NP
13	YP_009725307_POL-241-255	LMPILTLTRALTAES	WP_003414592.1	BCG	8	87.5	0	LTLTRALT	LTLVRALT	-1.4	-0.8	0	35	31	0	62	63	0	42	35	0	40	36	0	82	80	0	73	74	0	48	38	0	30	26	0	38	35	0	70	66	0	94	87	0	94	88	0	NP
14	YP_009725307_POL-673-687	LYVKPGGTSSGDATT	WP_003900845.1	BCG	8	87.5	0	PGGTSSGD	PGGMSSGD	1.6	2.3	1	100	100	0	100	100	0	100	100	0	100	100	0	100	100	0	100	100	0	100	100	0	100	100	0	100	98	0	100	100	0	100	100	0	100	100	0	NP
15	YP_009725307_POL-765-779	CFNSTYASQGLVASI	WP_011799240.1	BCG	8	87.5	0	SQGLVASI	SGGLVASI	-0.3	-0.4	0	60	49	0	31	12	0	60	48	0	59	51	0	24	17	0	27	19	0	29	31	0	8.4	9.4	0	48	36	0	36	7.3	0	48	16	0	48	15	0	NP
16	YP_009725301_3CPR-69-83	QAGNVQLRVIGHSMQ	WP_003900454.1	BCG	8	87.5	0	GNVQLRVI	GNVQLRGI	-0.4	-0.9	0	70	66	0	72	65	0	67	63	0	60	60	0	53	40	0	62	47	0	61	48	0	24	15	0	83	67	0	26	19	0	40	41	0	38	36	0	NP
17	YP_009725301_3CPR-109-123	GQTFSVLACYNGSPS	WP_003411946.1	BCG	8	87.5	0	TFSVLACY	TFSVLAAY	-1.1	-1.5	0	3	5	0	37	63	0	11	22	0	8.7	17	0	7.2	15	0	7.8	15	0	28	63	0	19	38	0	3.1	11	0	32	61	0	18	30	0	18	33	0	NP
18	YP_009725301_3CPR-185-199	FVDRQTAQAAGTDTT	WP_003407487.1	BCG	8	87.5	0	AQAAGTDT	AQATGTDT	1.6	1.4	1	64	63	0	58	54	0	54	51	0	58	54	0	65	63	0	71	69	0	59	55	0	50	47	0	37	37	0	19	18	0	29	28	0	28	27	0	NP
19	YP_009725301_3CPR-273-287	QNGMNGRTILGSALL	WP_003414635.1	BCG	8	87.5	0	TILGSALL	TLLGSALL	-1.1	-1	0	22	24	0	3	11	0	20	23	0	26	24	0	14	17	0	15	17	0	16	9.2	0	4.8	6.3	0	26	19	0	20	26	0	38	44	0	40	48	0	NP
20	YP_009725311_2ORMT-245-259	FDMSKFPLKLRGTAV	WP_003898626.1	BCG	8	87.5	0	PLKLRGTA	PLKLAGTA	0	-0.1	0	77	87	0	62	77	0	73	78	0	95	98	0	84	90	0	87	93	0	16	9.1	0	25	6.1	0	28	35	0	73	77	0	87	87	0	88	88	0	NP
21	YP_009725308_HEL-277-291	YSTLQGPPGTGKSHF	WP_003400005.1	BCG	10	80	0	LQGPPGTGKS	LVGPPGTGKT	1.9	2.2	1	6.5	16	0	23	20	0	0.04	0.49	1	0.09	0.69	1	23	22	0	25	24	0	8.4	19	0	29	33	0	14	22	0	33	13	0	17	13	0	21	11	0	45
22	YP_009725308_HEL-281-295	QGPPGTGKSHFAIGL	WP_003403363.1	BCG	10	80	0	GPPGTGKSHF	GPSGTGKSVF	1.4	1.9	1	13	28	0	30	66	0	24	20	0	39	29	0	8.2	15	0	7.7	16	0	0.06	3.2	0	5.3	11	0	2.3	3.8	0	8.2	36	0	6.5	12	0	9.3	14	0	90
23	YP_009725308_HEL-357-371	FCTVNALPETTADIV	WP_003900761.1	BCG	10	80	0	VNALPETTAD	VNALRELTAD	-0.3	1	0	22	25	0	26	25	0	24	25	0	26	24	0	25	26	0	21	26	0	23	16	0	4.5	15	0	17	4.7	0	21	16	0	30	24	0	31	23	0	30
24	YP_009725308_HEL-481-495	THDVSSAINRPQIGV	WP_003419703.1	BCG	10	80	0	VSSAINRPQI	LSAAINRPQI	0.1	0.4	0	14	7.8	0	14	19	0	12	11	0	9	8.1	0	6.9	7.8	0	6	6.6	0	0.99	2.8	0	0.99	3.3	0	3.1	9.3	0	5.8	11	0	9.2	15	0	9.9	16	0	40
25	YP_009725308_HEL-485-499	SSAINRPQIGVVREF	WP_003419703.1	BCG	9	88.889	0	SSAINRPQI	SAAINRPQI	1	0.6	1	14	7.8	0	14	19	0	21	16	0	15	11	0	6.9	7.8	0	6	6.6	0	0.99	2.8	0	0.99	3.3	0	3.1	9.3	0	5.8	11	0	9.2	15	0	9.9	16	0	47
26	YP_009725308_HEL-9-23	NSQTSLRCGACIRRP	WP_003414814.1	BCG	8	87.5	0	RCGACIRR	RCGAVIRR	-0.7	-0.8	0	82	91	0	72	90	0	11	28	0	13	31	0	57	76	0	53	73	0	84	98	0	74	91	0	83	98	0	73	95	0	60	87	0	55	80	0	NP
27	YP_009725308_HEL-33-47	HVISTSHKLVLSVNP	WP_010950418.1	BCG	8	87.5	0	KLVLSVNP	KLVLDVNP	-0.7	-0.9	0	84	88	0	26	29	0	45	37	0	56	54	0	82	82	0	80	78	0	76	76	0	67	66	0	59	72	0	62	64	0	81	87	0	76	84	0	NP
28	YP_009725308_HEL-45-59	VNPYVCNAPGCDVTD	WP_003405897.1	BCG	8	87.5	0	CNAPGCDV	CSAPGCDV	0.9	0.9	1	34	77	0	57	82	0	78	90	0	70	84	0	70	73	0	61	69	0	56	81	0	55	65	0	63	87	0	77	77	0	84	78	0	84	73	0	NP
29	YP_009725308_HEL-89-103	VFGLYKNTCVGSDNV	WP_003417249.1	BCG	8	87.5	0	FGLYKNTC	FGLTKNTC	0	-0.5	0	88	87	0	49	56	0	90	93	0	93	93	0	40	48	0	39	47	0	53	58	0	12	14	0	52	55	0	62	62	0	90	94	0	94	94	0	NP
30	YP_009725308_HEL-205-219	YGDAVVYRGTTTYKL	WP_072516028.1	BCG	8	87.5	0	GDAVVYRG	GDAVVGRG	0.5	-0.1	0	76	74	0	97	90	0	77	76	0	86	82	0	97	78	0	97	71	0	76	84	0	68	79	0	77	79	0	46	51	0	30	33	0	28	33	0	NP
31	YP_009725308_HEL-273-287	GMQKYSTLQGPPGTG	WP_003419543.1	BCG	8	87.5	0	LQGPPGTG	LYGPPGTG	2	2.3	1	63	63	0	57	70	0	49	49	0	64	70	0	12	57	0	12	66	0	46	54	0	47	49	0	45	43	0	66	36	0	67	44	0	62	41	0	NP
32	YP_009725308_HEL-277-291	YSTLQGPPGTGKSHF	WP_003401463.1	BCG	8	87.5	0	GPPGTGKS	GPPGTGKT	2.6	2.6	1	80	83	0	81	86	0	72	70	0	76	73	0	90	97	0	90	97	0	9.1	11	0	36	41	0	24	27	0	58	61	0	44	49	0	46	51	0	NP
33	YP_009725308_HEL-305-319	VYTACSHAAVDALCE	WP_011799124.1	BCG	8	87.5	0	AAVDALCE	GAVDALCE	-0.2	-0.4	0	65	55	0	66	57	0	66	56	0	55	43	0	97	93	0	93	93	0	55	46	0	73	60	0	36	28	0	59	56	0	84	64	0	76	57	0	NP
34	YP_009725308_HEL-313-327	AVDALCEKALKYLPI	WP_011799124.1	BCG	8	87.5	0	AVDALCEK	AVDALCEQ	-0.4	-0.5	0	16	11	0	56	51	0	31	3.2	0	23	2	0	90	66	0	87	61	0	53	50	0	68	67	0	53	54	0	66	59	0	67	51	0	66	48	0	NP
35	YP_009725308_HEL-421-435	YFNSVCRLMKTIGPD	WP_003899489.1	BCG	8	87.5	0	LMKTIGPD	LMKTFGPD	0.2	0.2	0	83	74	0	78	76	0	69	62	0	90	86	0	90	84	0	93	87	0	74	60	0	48	42	0	77	67	0	87	81	0	87	84	0	84	80	0	NP
36	YP_009725297_LP-81-95	HGHVMVELVAELEGI	WP_003416879.1	BCG	8	87.5	0	ELVAELEG	ELIAELEG	-0.5	-0.3	0	60	66	0	51	63	0	80	85	0	88	93	0	84	93	0	84	93	0	76	81	0	47	58	0	54	61	0	61	68	0	48	55	0	49	55	0	NP
37	YP_009725297_LP-125-139	KNGNKGAGGHSYGAD	WP_003402145.1	BCG	8	87.5	0	AGGHSYGA	AGGHSYGG	1.2	1.1	1	97	81	0	100	64	0	90	62	0	93	64	0	90	73	0	93	65	0	93	65	0	72	34	0	91	66	0	87	61	0	90	74	0	84	73	0	NP
38	YP_009724395.1_ORF7a-73-87	HVYQLRARSVSPKLF	WP_003408382.1	BCG	10	80	0	HVYQLRARSV	HDPQLRARSV	0.4	-0.6	0	30	31	0	47	26	0	36	6.7	0	38	12	0	32	1.1	0	31	0.68	0	1.6	7.7	0	0.11	0.89	1	5	15	0	29	19	0	13	16	0	18	21	0	52
39	YP_009725298_NSP2-25-39	LARAGKASCTLSEQL	WP_003419207.1	BCG	10	80	0	RAGKASCTLS	RAGKCSGTLS	0.6	0.3	0	41	30	0	29	22	0	24	20	0	31	23	0	13	7.9	0	13	7.2	0	1.6	1.2	1	6.9	2.3	0	11	4.9	0	16	8.7	0	39	24	0	36	21	0	73
40	YP_009725298_NSP2-93-107	FVFPLNSIIKTIQPR	WP_011799364.1	BCG	10	80	0	NSIIKTIQPR	SSIIKTIQDR	-0.2	-0.1	0	28	20	0	24	17	0	1.4	0.67	1	0.97	0.33	1	24	24	0	23	23	0	29	20	0	29	13	0	23	15	0	35	28	0	20	19	0	21	19	0	73
41	YP_009725298_NSP2-353-367	LYAFASEAARVVRSI	WP_010950909.1	BCG	10	80	0	AFASEAARVV	AFAAEGARVV	0.2	0	0	7.4	8.1	0	2.2	4.6	0	15	17	0	19	18	0	2.1	2.2	0	1.9	1.9	1	1.7	2.8	0	1.9	3.2	0	0.35	0.55	1	4.6	7	0	8.1	8	0	8.5	9	0	2.6
42	YP_009725298_NSP2-565-579	ETLPTEVLTEEVVLK	WP_003900169.1	BCG	10	80	0	PTEVLTEEVV	PVEVLTETVV	-0.3	0.6	0	7	2.7	0	16	30	0	43	62	0	50	57	0	18	24	0	18	26	0	9.5	14	0	17	23	0	11	9.7	0	0.14	0.22	1	1.5	1.4	1	1.3	1.2	1	20
43	YP_009725298_NSP2-589-603	PTSEAVEAPLVGTPV	WP_003900454.1	BCG	10	80	0	AVEAPLVGTP	AIEAPLVITP	-0.3	0.5	0	9.9	7.1	0	7.1	7.3	0	13	8.5	0	14	8.1	0	15	21	0	22	28	0	12	13	0	30	33	0	12	23	0	0.73	1.6	1	1.3	2.1	0	1.1	1.8	1	53
44	YP_009725298_NSP2-585-599	PLEQPTSEAVEAPLV	WP_003410645.1	BCG	9	88.889	0	QPTSEAVEA	RPTSEAVEA	1.2	1.3	1	34	43	0	33	44	0	18	28	0	26	36	0	50	65	0	52	71	0	0.59	2.1	0	8	12	0	1.3	1.1	1	17	28	0	18	21	0	19	23	0	85
45	YP_009725298_NSP2-17-31	PLECIKDLLARAGKA	WP_003414061.1	BCG	8	87.5	0	DLLARAGK	DLLARAAK	-0.5	-0.3	0	52	63	0	51	59	0	11	12	0	21	22	0	71	73	0	70	76	0	39	55	0	9.1	18	0	35	46	0	54	70	0	44	51	0	47	57	0	NP
46	YP_009725298_NSP2-237-251	HNKCAYWVPRASANI	WP_003910517.1	BCG	8	87.5	0	VPRASANI	VPRASAVI	0.2	0.6	0	46	50	0	41	33	0	35	37	0	51	53	0	22	22	0	18	18	0	0.14	0.36	1	0.89	1.3	1	5.4	7.9	0	24	30	0	32	34	0	31	35	0	NP
47	YP_009725298_NSP2-261-275	EGSEGLNDNLLEILQ	WP_003401613.1	BCG	8	87.5	0	EGSEGLND	EGSEGLRD	1.2	1.3	1	96	92	0	97	95	0	96	93	0	98	93	0	100	97	0	100	100	0	98	93	0	63	61	0	83	77	0	100	95	0	84	87	0	84	84	0	NP
48	YP_009725298_NSP2-277-291	EKVNINIVGDFKLNE	WP_003401091.1	BCG	8	87.5	0	IVGDFKLN	IVGDFKTN	0.1	-0.5	0	46	34	0	57	49	0	32	25	0	51	38	0	78	69	0	76	66	0	56	55	0	42	54	0	58	57	0	68	68	0	72	70	0	68	68	0	NP
49	YP_009725298_NSP2-541-555	VKSREETGLLMPLKA	WP_010950388.1	BCG	8	87.5	0	ETGLLMPL	ETGLLFPL	-1.1	-1	0	20	22	0	35	35	0	70	65	0	52	51	0	42	50	0	41	50	0	32	23	0	13	14	0	31	29	0	4.2	3.7	0	22	16	0	18	13	0	NP
50	YP_009725298_NSP2-581-595	GDLQPLEQPTSEAVE	WP_003410645.1	BCG	8	87.5	0	QPTSEAVE	RPTSEAVE	1.4	1.5	1	77	83	0	86	90	0	60	85	0	64	84	0	93	100	0	93	100	0	7.8	21	0	31	38	0	9.7	12	0	70	87	0	67	68	0	57	66	0	NP
51	YP_009725298_NSP2-589-603	PTSEAVEAPLVGTPV	WP_003410645.1	BCG	8	100	0	PTSEAVEA	PTSEAVEA	1.2	1.2	1	34	34	0	66	66	0	73	73	0	70	70	0	87	87	0	78	78	0	33	33	0	52	52	0	23	23	0	81	81	0	84	84	0	84	84	0	NP
52	YP_009724393.1_MP-5-19	NGTITVEELKKLLEQ	WP_003409919.1	BCG	9	88.889	0	EELKKLLEQ	EELKKLLYQ	-0.9	-0.6	0	34	41	0	51	60	0	20	25	0	23	27	0	45	56	0	48	60	0	30	26	0	15	13	0	20	18	0	11	9	0	2.6	2.6	0	2.2	2.2	0	55
53	YP_009724393.1_MP-101-115	RLFARTRSMWSFNPE	WP_003898763.1	BCG	8	87.5	0	TRSMWSFN	TRSAWSFN	0.1	-0.4	0	59	65	0	88	90	0	60	75	0	64	70	0	50	59	0	55	60	0	68	78	0	62	63	0	77	83	0	55	66	0	67	76	0	62	73	0	NP
54	YP_009724393.1_MP-133-147	LLESELVIGAVILRG	WP_003405938.1	BCG	8	87.5	0	LVIGAVIL	LVIGAVML	-1.7	-1.8	0	31	38	0	7.3	6.9	0	21	24	0	22	24	0	15	17	0	18	20	0	7.3	6.6	0	5.8	5.4	0	11	9.4	0	19	18	0	45	47	0	46	48	0	NP
55	YP_009725299_NSP3-321-335	NQHEVLLAPLLSAGI	WP_003408381.1	BCG	11	81.818	0	HEVLLAPLLSA	HEVLLAALESA	-1	-1.2	0	21	12	0	0.25	0.2	1	11	2.7	0	16	6.2	0	22	7.5	0	21	9.4	0	20	5.5	0	17	6.5	0	12	3.2	0	3.5	0.02	0	4.3	0.23	0	3.4	0.18	0	8.7
56	YP_009725299_NSP3-325-339	VLLAPLLSAGIFGAD	WP_003409345.1	BCG	11	81.818	0	LAPLLSAGIFG	LAPLLCAGIIG	-1.2	-0.7	0	48	15	0	19	12	0	62	18	0	65	23	0	17	8	0	14	7.9	0	0.67	0.08	1	18	4.1	0	7.6	0.28	0	22	6.6	0	25	5.2	0	29	7.2	0	20
57	YP_009725299_NSP3-589-603	KGIKIQEGVVDYGAR	WP_003406648.1	BCG	10	80	0	QEGVVDYGAR	QEGVVDEGGR	1.2	0.6	1	62	44	0	83	59	0	38	25	0	31	19	0	78	51	0	87	55	0	72	41	0	67	38	0	37	23	0	23	3.4	0	7.1	2.3	0	7.1	2	0	93
58	YP_009725299_NSP3-613-627	VASLINTLNDLNETL	WP_137054067.1	BCG	10	80	0	NTLNDLNETL	STLLDLNETL	-0.6	0.1	0	7.6	3.5	0	0.03	0.04	1	14	11	0	13	13	0	2	2.5	0	2.6	2.9	0	5.6	3.6	0	2.9	2.3	0	2.8	2	0	2.6	2.6	0	7.5	4.7	0	7.6	5.5	0	56
59	YP_009725299_NSP3-321-335	NQHEVLLAPLLSAGI	WP_003409345.1	BCG	9	88.889	0	LAPLLSAGI	LAPLLCAGI	-1.3	-0.7	0	48	18	0	19	12	0	85	56	0	72	46	0	17	9.5	0	14	7.9	0	28	9.2	0	21	9.9	0	21	7.9	0	45	23	0	49	32	0	53	34	0	20
60	YP_009725299_NSP3-1789-1803	EKLKTLVATAEAELA	WP_011799075.1	BCG	9	88.889	0	VATAEAELA	VATALAELA	-0.6	1.2	0	14	14	0	17	21	0	39	44	0	32	39	0	37	41	0	37	40	0	25	27	0	40	36	0	9.2	9.1	0	27	32	0	25	29	0	27	30	0	5.5
61	YP_009725299_NSP3-1797-1811	TAEAELAKNVSLDNV	WP_003399810.1	BCG	9	88.889	0	ELAKNVSLD	ELAKLVSLD	-1	-0.1	0	50	51	0	48	57	0	60	62	0	71	71	0	61	60	0	60	59	0	62	61	0	53	42	0	43	37	0	70	77	0	44	45	0	48	36	0	8.7
62	YP_009725299_NSP3-229-243	EEAKKVKPTVVVNAA	WP_003899883.1	BCG	8	87.5	0	PTVVVNAA	PTSVVNAA	0.4	-0.2	0	33	46	0	66	62	0	67	69	0	57	61	0	84	87	0	82	80	0	12	14	0	27	29	0	11	14	0	73	70	0	84	90	0	76	84	0	NP
63	YP_009725299_NSP3-317-331	YENFNQHEVLLAPLL	WP_003408381.1	BCG	8	87.5	0	HEVLLAPL	HEVLLAAL	-1.7	-1.3	0	52	62	0	38	48	0	68	77	0	72	75	0	30	38	0	33	43	0	8.6	14	0	5.6	12	0	8.2	14	0	0.2	0.41	1	1.6	2.1	0	1.4	2	1	NP
64	YP_009725299_NSP3-321-335	NQHEVLLAPLLSAGI	WP_003900344.1	BCG	8	100	0	LAPLLSAG	LAPLLSAG	-0.5	-0.5	0	58	58	0	63	63	0	84	84	0	84	84	0	87	87	0	90	90	0	50	50	0	42	42	0	33	33	0	87	87	0	87	87	0	88	88	0	NP
65	YP_009725299_NSP3-321-335	NQHEVLLAPLLSAGI	WP_003415965.1	BCG	8	87.5	0	APLLSAGI	APLLCAGI	-1.2	-0.4	0	81	55	0	56	45	0	83	53	0	82	60	0	47	34	0	43	29	0	3	0.81	0	15	6.6	0	27	13	0	43	20	0	50	29	0	52	31	0	NP
66	YP_009725299_NSP3-321-335	NQHEVLLAPLLSAGI	WP_003406613.1	BCG	8	87.5	0	VLLAPLLS	VLLAGLLS	-1.8	-1.5	0	50	47	0	11	11	0	18	15	0	31	26	0	56	51	0	60	52	0	41	34	0	46	44	0	48	52	0	50	50	0	70	63	0	68	64	0	NP
67	YP_009725299_NSP3-325-339	VLLAPLLSAGIFGAD	WP_003405938.1	BCG	8	87.5	0	LLSAGIFG	LLLAGIFG	-1.8	-0.9	0	59	45	0	8.5	15	0	32	30	0	49	51	0	63	67	0	71	67	0	74	65	0	61	62	0	68	64	0	62	64	0	87	78	0	88	84	0	NP
68	YP_009725299_NSP3-341-355	IHSLRVCVDTVRTNV	WP_003406057.1	BCG	8	87.5	0	VDTVRTNV	VDTVRTIV	-0.4	0.6	0	14	15	0	38	31	0	57	52	0	62	61	0	42	41	0	43	41	0	21	25	0	13	12	0	45	45	0	16	20	0	27	26	0	27	27	0	NP
69	YP_009725299_NSP3-353-367	TNVYLAVFDKNLYDK	WP_010950849.1	BCG	8	87.5	0	LAVFDKNL	LAVFDANL	-0.9	-0.8	0	40	50	0	10	24	0	64	68	0	63	70	0	34	41	0	37	45	0	16	16	0	11	7.6	0	8.5	12	0	33	36	0	56	54	0	55	53	0	NP
70	YP_009725299_NSP3-649-663	RSLKVPATVSVSSPD	WP_003412657.1	BCG	8	87.5	0	ATVSVSSP	APVSVSSP	0.9	0.6	1	77	35	0	77	67	0	65	30	0	64	20	0	93	84	0	97	82	0	2.5	37	0	25	57	0	8.9	56	0	57	57	0	50	65	0	48	62	0	NP
71	YP_009725299_NSP3-721-735	SNPTTFHLDGEVITF	WP_003899337.1	BCG	8	87.5	0	LDGEVITF	LPGEVITF	-0.2	-0.4	0	20	5.6	0	19	11	0	30	37	0	33	41	0	2.5	5.9	0	2.4	6.1	0	1.1	19	0	1.8	13	0	0.24	6.2	0	18	6	0	16	6.5	0	16	6.6	0	NP
72	YP_009725299_NSP3-1097-1111	VPNQPYPNASFDNFK	WP_071854212.1	BCG	8	87.5	0	PYPNASFD	PYPDASFD	1.5	1.3	1	90	93	0	100	100	0	96	98	0	98	98	0	33	38	0	34	38	0	78	65	0	94	88	0	57	52	0	95	95	0	97	97	0	100	94	0	NP
73	YP_009725299_NSP3-1125-1139	QLTGYKKPASRELKV	WP_003408148.1	BCG	8	87.5	0	QLTGYKKP	ELTGYKKP	0.7	0.7	1	92	95	0	90	88	0	91	85	0	100	100	0	97	97	0	100	97	0	76	81	0	47	53	0	74	91	0	77	87	0	44	74	0	42	76	0	NP
74	YP_009725299_NSP3-1373-1387	KASMPTTIAKNTVKS	WP_003414864.1	BCG	8	87.5	0	IAKNTVKS	ISKNTVKS	0.5	0.4	1	66	71	0	76	70	0	37	46	0	44	51	0	80	84	0	78	87	0	41	31	0	29	15	0	57	31	0	81	70	0	72	64	0	68	59	0	NP
75	YP_009725299_NSP3-1517-1531	TRFFYVLGLAAIMQL	WP_003899293.1	BCG	8	87.5	0	GLAAIMQL	GLAAQMQL	-0.5	-1.3	0	36	32	0	2.6	0.86	0	22	18	0	38	31	0	21	15	0	20	15	0	15	14	0	4.7	4.8	0	36	33	0	15	14	0	37	31	0	36	31	0	NP
76	YP_009725299_NSP3-1601-1615	TRVECTTIVNGVRRS	WP_003403503.1	BCG	8	87.5	0	IVNGVRRS	IVNGVRTS	0	0.8	0	33	48	0	51	63	0	16	23	0	27	40	0	66	78	0	64	78	0	11	14	0	17	20	0	21	30	0	46	62	0	57	54	0	56	55	0	NP
77	YP_009725299_NSP3-1729-1743	SKCEESSAKSASVYY	WP_003415003.1	BCG	8	87.5	0	SSAKSASV	SSAPSASV	1.5	1	1	14	21	0	22	33	0	22	31	0	16	27	0	33	40	0	29	37	0	7.7	12	0	7.6	2.4	0	23	33	0	29	35	0	31	41	0	31	42	0	NP
78	YP_009725299_NSP3-1813-1827	STFISAARQGFVDSD	WP_011799124.1	BCG	8	87.5	0	TFISAARQ	TTISAARQ	1.1	-0.2	0	28	54	0	76	75	0	26	36	0	22	41	0	80	29	0	80	34	0	49	64	0	48	45	0	38	40	0	64	66	0	51	54	0	49	48	0	NP
79	YP_009725304_NSP8-33-47	VVLKKLKKSLNVAKS	WP_003403446.1	BCG	8	87.5	0	KSLNVAKS	KSLNVAGS	0.1	0	0	66	73	0	71	69	0	31	33	0	34	37	0	87	76	0	87	78	0	50	59	0	69	61	0	68	67	0	66	66	0	76	63	0	73	60	0	NP
80	YP_009724392.1_ENV-21-35	LAFVVFLLVTLAILT	WP_003418342.1	BCG	10	80	0	VVFLLVTLAI	VVFLGVNLAI	-1.7	-2.6	0	8.6	16	0	1.4	3.1	0	5.5	8	0	6.5	8	0	0.18	0.57	1	0.31	0.79	1	7.9	14	0	7	11	0	7.3	17	0	6.6	16	0	16	24	0	14	22	0	5.5
81	YP_009724392.1_ENV-25-39	VFLLVTLAILTALRL	WP_003898430.1	BCG	10	80	0	LVTLAILTAL	LVGLAILTAI	-1.7	-1.9	0	14	6.9	0	4.2	1.5	0	12	9	0	14	6.3	0	5	3.4	0	5.9	4.1	0	7.4	1.6	0	4.6	3.1	0	13	3.7	0	15	5.5	0	34	17	0	30	17	0	6.8
82	YP_009724392.1_ENV-13-27	IVNSVLLFLAFVVFL	WP_003402870.1	BCG	9	88.889	0	LLFLAFVVF	LLVLAFVVF	-2.9	-3.1	0	15	12	0	11	6.8	0	22	14	0	24	19	0	2.5	1.8	0	3.2	2.5	0	15	14	0	9.5	6.6	0	4.7	3.9	0	13	9.9	0	22	18	0	23	18	0	5
83	YP_009724392.1_ENV-1-15	MYSFVSEETGTLIVN	WP_003403012.1	BCG	8	87.5	0	ETGTLIVN	ETGTLIWN	-0.3	-0.4	0	32	31	0	83	76	0	70	55	0	63	59	0	70	90	0	71	87	0	84	72	0	70	60	0	66	56	0	95	73	0	64	59	0	57	53	0	NP
84	YP_009724392.1_ENV-17-31	VLLFLAFVVFLLVTL	WP_003419809.1	BCG	8	87.5	0	VVFLLVTL	VVFTLVTL	-2	-2.9	0	34	44	0	5.6	7.2	0	18	25	0	14	18	0	7.6	11	0	8.3	12	0	5.5	7.4	0	2.7	4.1	0	12	17	0	18	24	0	43	51	0	41	48	0	NP
85	YP_009724390.1_SPIKE-593-607	GGVSVITPGTNTSNQ	WP_011799143.1	BCG	10	80	0	VSVITPGTNT	VSVIDPATNT	0.7	0.8	1	14	19	0	3.7	8.9	0	6.1	7.1	0	4.8	6.9	0	27	38	0	26	34	0	5.1	4.4	0	13	13	0	6.6	11	0	13	15	0	12	17	0	13	18	0	36
86	YP_009724390.1_SPIKE-717-731	NFTISVTTEILPVSM	WP_003401149.1	BCG	10	80	0	ISVTTEILPV	IYVTAEILPV	-0.8	-0.4	0	8	12	0	0.23	0.79	1	17	14	0	12	8.5	0	3.9	19	0	3.9	19	0	7.4	8.2	0	12	14	0	4.6	12	0	13	14	0	22	19	0	25	22	0	7.4
87	YP_009724390.1_SPIKE-761-775	TQLNRALTGIAVEQD	WP_011799079.1	BCG	10	80	0	LNRALTGIAV	LGRALTGIRV	-0.6	-0.6	0	17	18	0	13	16	0	8.5	16	0	12	21	0	8.2	9	0	11	11	0	14	4	0	17	2.2	0	21	7.1	0	3.2	2.8	0	7.6	7	0	6.4	5	0	5.2
88	YP_009724390.1_SPIKE-21-35	RTQLPPAYTNSFTRG	WP_003418342.1	BCG	8	87.5	0	AYTNSFTR	AWTNSFTR	1.1	1.2	1	66	50	0	65	63	0	13	8.2	0	9.7	7	0	24	15	0	21	14	0	68	50	0	52	44	0	37	31	0	61	56	0	51	36	0	50	39	0	NP
89	YP_009724390.1_SPIKE-281-295	ENGTITDAVDCALDP	WP_003900339.1	BCG	8	87.5	0	ENGTITDA	EDGTITDA	1.1	1	1	51	68	0	82	85	0	77	73	0	76	81	0	80	69	0	84	82	0	61	60	0	53	37	0	57	63	0	40	34	0	39	27	0	33	21	0	NP
90	YP_009724390.1_SPIKE-285-299	ITDAVDCALDPLSET	WP_011799317.1	BCG	8	87.5	0	DAVDCALD	DAQDCALD	1.1	-0.1	0	68	77	0	90	90	0	94	91	0	95	93	0	100	100	0	100	100	0	88	84	0	86	87	0	46	32	0	95	95	0	87	90	0	88	94	0	NP
91	YP_009724390.1_SPIKE-397-411	ADSFVIRGDEVRQIA	WP_003898930.1	BCG	8	87.5	0	GDEVRQIA	GDEVRDIA	0.6	0.4	1	50	50	0	78	72	0	76	66	0	81	71	0	82	74	0	82	71	0	72	62	0	62	43	0	66	61	0	44	32	0	52	40	0	52	37	0	NP
92	YP_009724390.1_SPIKE-397-411	ADSFVIRGDEVRQIA	WP_003419367.1	BCG	8	87.5	0	VIRGDEVR	VRRGDEVR	0.8	0.4	1	81	62	0	83	64	0	33	13	0	39	14	0	63	78	0	67	74	0	43	40	0	43	45	0	52	46	0	54	68	0	63	72	0	57	64	0	NP
93	YP_009724390.1_SPIKE-565-579	FGRDIADTTDAVRDP	WP_003415991.1	BCG	8	87.5	0	ADTTDAVR	ADTIDAVR	0.3	1.1	0	21	28	0	74	82	0	32	38	0	23	29	0	70	82	0	66	84	0	53	57	0	54	59	0	40	44	0	38	44	0	26	31	0	26	30	0	NP
94	YP_009724390.1_SPIKE-721-735	SVTTEILPVSMTKTS	WP_003401149.1	BCG	8	87.5	0	VTTEILPV	VTAEILPV	-0.5	-0.4	0	11	17	0	4.9	12	0	23	34	0	20	29	0	25	36	0	25	35	0	20	31	0	22	33	0	25	34	0	32	42	0	43	57	0	42	55	0	NP
95	YP_009724390.1_SPIKE-757-771	GSFCTQLNRALTGIA	WP_011799079.1	BCG	8	87.5	0	LNRALTGI	LGRALTGI	-0.5	-0.6	0	71	54	0	28	23	0	63	50	0	75	69	0	47	51	0	51	50	0	21	31	0	7.7	9.1	0	57	68	0	56	48	0	78	54	0	70	47	0	NP
96	YP_009724390.1_SPIKE-765-779	RALTGIAVEQDKNTQ	WP_011799079.1	BCG	8	87.5	0	RALTGIAV	RALTGIRV	-0.6	-0.6	0	36	36	0	17	14	0	23	24	0	27	25	0	22	26	0	26	28	0	9.5	3.7	0	6.9	3	0	19	11	0	17	12	0	33	35	0	31	30	0	NP
97	YP_009724390.1_SPIKE-821-835	LLFNKVTLADAGFIK	WP_003412309.1	BCG	8	87.5	0	VTLADAGF	VTLADGGF	0.2	-0.1	0	12	13	0	49	43	0	29	27	0	27	26	0	11	8.3	0	12	9.4	0	19	23	0	25	21	0	11	11	0	31	29	0	25	25	0	28	29	0	NP
98	YP_009724390.1_SPIKE-861-875	LPPLLTDEMIAQYTS	WP_010950802.1	BCG	8	87.5	0	LPPLLTDE	LPPGLTDE	1.3	1	1	70	74	0	81	79	0	77	83	0	79	82	0	90	93	0	90	93	0	25	28	0	41	43	0	11	13	0	81	87	0	70	90	0	64	88	0	NP
99	YP_009724390.1_SPIKE-1193-1207	LNESLIDLQELGKYE	WP_003900059.1	BCG	8	87.5	0	LNESLIDL	LNEILIDL	-1.7	-0.8	0	40	38	0	3.8	7.5	0	63	66	0	75	76	0	40	47	0	39	48	0	46	49	0	23	23	0	55	51	0	37	39	0	65	70	0	66	68	0	NP
100	YP_009725300_NSP4-333-347	PVYSFLPGVYSVIYL	WP_003899324.1	BCG	10	80	0	LPGVYSVIYL	LGGVYSDIYL	-0.4	-0.9	0	1.8	2.7	0	9.4	24	0	22	11	0	18	14	0	13	8.6	0	15	9.8	0	14	1.8	0	17	7.3	0	2.5	0.03	0	8.4	16	0	26	8.6	0	27	11	0	68
101	YP_009725300_NSP4-141-155	EYTDFATSACVLAAE	WP_003406304.1	BCG	9	88.889	0	ATSACVLAA	ATSARVLAA	-0.3	-0.7	0	2.7	4.2	0	6	6.9	0	3.1	6.7	0	3.2	5.2	0	34	51	0	29	48	0	2.8	11	0	2.2	42	0	12	26	0	12	21	0	14	17	0	17	18	0	64
102	YP_009725300_NSP4-369-383	FTPLVPFWITIAYII	WP_003420610.1	BCG	9	88.889	0	LVPFWITIA	LGPFWITIA	-1	-1.4	0	39	16	0	23	6.2	0	53	24	0	45	23	0	35	31	0	29	25	0	34	19	0	30	27	0	24	23	0	43	46	0	58	65	0	66	68	0	60
103	YP_009725300_NSP4-281-295	SASIVAGGIVAIVVT	WP_003419287.1	BCG	8	87.5	0	GIVAIVVT	GAVAIVVT	-1	-1.5	0	61	72	0	34	21	0	44	31	0	43	36	0	73	70	0	63	67	0	34	46	0	38	55	0	24	56	0	35	51	0	64	78	0	64	80	0	NP
104	YP_009725300_NSP4-349-363	LTFYLTNDVSFLAHI	WP_011799375.1	BCG	8	87.5	0	TNDVSFLA	TNDYSFLA	-0.2	-0.3	0	8.8	7.6	0	37	34	0	48	44	0	36	36	0	49	44	0	41	39	0	49	43	0	44	43	0	45	44	0	53	51	0	54	49	0	57	53	0	NP
105	YP_009725300_NSP4-365-379	WMVMFTPLVPFWITI	WP_003420610.1	BCG	8	87.5	0	LVPFWITI	LGPFWITI	-1	-1.6	0	52	37	0	9	8.3	0	50	34	0	58	38	0	11	8.2	0	9.1	8	0	40	23	0	16	14	0	43	36	0	52	46	0	57	60	0	56	57	0	NP
106	YP_009724397.2_NP-45-59	LPNNTASWFTALTQH	WP_003411442.1	BCG	8	87.5	0	SWFTALTQ	SSFTALTQ	-0.2	-0.6	0	24	60	0	57	57	0	14	26	0	13	27	0	56	14	0	63	15	0	40	55	0	40	40	0	27	35	0	43	47	0	58	61	0	50	56	0	NP
107	YP_009724397.2_NP-81-95	DDQIGYYRRATRRIR	WP_003902872.1	BCG	8	87.5	0	RRATRRIR	RRADRRIR	0.2	0	0	35	49	0	70	81	0	19	20	0	29	34	0	44	40	0	42	41	0	25	31	0	16	16	0	48	54	0	30	38	0	29	39	0	30	35	0	NP
108	YP_009724397.2_NP-209-223	RMAGNGGDAALALLL	WP_003905434.1	BCG	8	87.5	0	GDAALALL	GDEALALL	-0.5	-0.8	0	14	19	0	21	27	0	49	47	0	53	48	0	22	24	0	21	24	0	28	23	0	23	19	0	29	28	0	5.7	3.6	0	17	12	0	19	13	0	NP
109	YP_009724397.2_NP-385-399	RQKKQQTVTLLPAAD	WP_003406618.1	BCG	8	87.5	0	QTVTLLPA	QTVTLLRA	-1	-0.6	0	26	39	0	51	49	0	32	44	0	27	30	0	80	87	0	74	84	0	49	41	0	40	52	0	47	44	0	51	50	0	53	74	0	52	73	0	NP
110	YP_009725305_NSP9-97-111	LNRGMVLGSLAATVR	WP_011799272.1	BCG	10	80	0	GMVLGSLAAT	GMVMGNLAAT	-0.5	-0.6	0	18	19	0	1.1	1.2	1	11	11	0	8.4	11	0	32	35	0	29	32	0	3.6	6.4	0	7.9	12	0	3.2	7.1	0	6.1	6.6	0	21	21	0	21	23	0	12
111	YP_009725305_NSP9-97-111	LNRGMVLGSLAATVR	WP_003411189.1	BCG	9	88.889	0	VLGSLAATV	VLGGLAATV	-0.5	-0.6	0	13	13	0	0.16	0.2	1	11	12	0	22	24	0	6.7	7	0	6.1	6.2	0	14	16	0	8.3	7.7	0	23	25	0	14	16	0	22	22	0	24	24	0	3.5
112	YP_009725305_NSP9-33-47	NTTKGGRFVLALLSD	WP_011799278.1	BCG	8	87.5	0	GGRFVLAL	GGRFVMAL	-1.2	-1.4	0	67	67	0	37	39	0	48	49	0	51	53	0	35	35	0	38	39	0	6.8	7.7	0	1.6	2.2	0	37	39	0	28	31	0	56	56	0	56	59	0	NP
113	YP_009725305_NSP9-53-67	WARFPKSDGTGTIYT	WP_003911953.1	BCG	8	87.5	0	PKSDGTGT	PKSDRTGT	1.8	2.2	1	98	97	0	100	100	0	98	96	0	100	100	0	100	97	0	100	100	0	46	45	0	53	59	0	72	60	0	100	100	0	100	97	0	100	94	0	NP
114	YP_009725309_35EXON-113-127	TGVNLVAVPTGYVDT	WP_003419825.1	BCG	10	80	0	TGVNLVAVPT	TGVQLVDVPT	0	-0.3	0	32	33	0	12	12	0	34	17	0	24	12	0	49	43	0	39	41	0	22	18	0	51	37	0	29	29	0	34	31	0	64	49	0	56	51	0	50
115	YP_009725310_RNASE-161-175	SLNGVTLIGEAVKTQ	WP_003408387.1	BCG	8	87.5	0	NGVTLIGE	NGVTLIDE	-0.3	-0.4	0	88	92	0	86	86	0	93	87	0	88	82	0	93	90	0	90	90	0	88	84	0	56	60	0	51	59	0	87	87	0	87	94	0	80	94	0	NP
116	YP_009725310_RNASE-237-251	YGDFSHSQLGGLHLL	WP_003899248.1	BCG	8	87.5	0	SQLGGLHL	SQLGGLVL	-0.7	-0.5	0	25	22	0	5.1	6.4	0	24	24	0	25	26	0	9.6	8.2	0	12	11	0	7.3	14	0	4.5	6.7	0	9.5	14	0	1.5	2.2	0	9.7	8.9	0	9.3	7.6	0	NP
117	YP_009725306_NSP10-61-75	ANMDQESFGGASCCL	WP_014319440.1	CDI	10	80	0	ESFGGASCCL	EPFGGASTCL	1.5	0	0	50	28	0	30	27	0	20	34	0	33	31	0	2.5	3.9	0	2	3.4	0	1	19	0	4.7	12	0	0.69	11	0	14	28	0	24	33	0	22	32	0	55
118	YP_009725307_POL-25-39	GTSTDVVYRAFDIYN	WP_004566809.1	CDI	10	80	0	TDVVYRAFDI	TDVVARAFPI	-0.3	-0.7	0	33	31	0	13	23	0	41	50	0	26	43	0	16	20	0	16	20	0	7.6	18	0	1.4	3.8	0	7.8	16	0	24	36	0	21	44	0	17	43	0	24
119	YP_009725307_POL-137-151	GNCDTLKEILVTYNC	WP_014318738.1	CDI	9	88.889	0	DTLKEILVT	DTLKEILDT	-0.3	-0.8	0	14	11	0	26	17	0	31	26	0	33	28	0	52	40	0	52	43	0	43	23	0	32	16	0	19	8.1	0	50	32	0	58	46	0	54	46	0	76
120	YP_009725307_POL-161-175	DWYDFVENPDILRVY	WP_014310468.1	CDI	8	100	0	VENPDILR	VENPDILR	1.2	1.2	1	22	22	0	49	49	0	18	18	0	17	17	0	34	34	0	35	35	0	33	33	0	38	38	0	27	27	0	12	12	0	5.3	5.3	0	3.8	3.8	0	NP
121	YP_009725307_POL-173-187	RVYANLGERVRQALL	WP_014310599.1	CDI	8	87.5	0	ERVRQALL	EGVRQALL	-0.3	-0.6	0	47	51	0	64	57	0	67	59	0	65	66	0	36	25	0	37	27	0	29	19	0	1.2	0.62	1	35	36	0	18	14	0	15	12	0	19	13	0	NP
122	YP_009725307_POL-225-239	TTPGSGVPVVDSYYS	WP_014318711.1	CDI	8	87.5	0	SGVPVVDS	SGIPVVDS	1.2	0.6	1	62	69	0	56	65	0	52	61	0	47	56	0	52	60	0	52	60	0	53	59	0	35	44	0	24	30	0	56	64	0	64	72	0	57	66	0	NP
123	YP_009725307_POL-545-559	KYAISAKNRARTVAG	WP_029589651.1	CDI	8	87.5	0	NRARTVAG	NRARTVPG	0.9	0.4	1	89	88	0	95	95	0	82	77	0	88	88	0	60	60	0	67	64	0	52	43	0	15	6.7	0	62	56	0	52	52	0	61	54	0	59	49	0	NP
124	YP_009725307_POL-577-591	KSIAATRGATVVIGT	WP_014319369.1	CDI	8	87.5	0	GATVVIGT	GATTVIGT	0.2	-0.4	0	65	69	0	52	38	0	65	68	0	64	62	0	93	90	0	87	84	0	47	53	0	60	63	0	46	50	0	46	50	0	76	81	0	80	84	0	NP
125	YP_009725307_POL-709-723	STDGNKIADKYVRNL	WP_003850980.1	CDI	8	87.5	0	ADKYVRNL	ADDYVRNL	0.1	-0.2	0	8.4	30	0	28	47	0	35	47	0	37	50	0	27	31	0	27	30	0	11	12	0	11	4.3	0	14	24	0	4	7.6	0	6.6	7.3	0	7.8	8.5	0	NP
126	YP_009725303_NSP7-45-59	TTEAFEKMVSLLSVL	WP_014316958.1	CDI	10	80	0	AFEKMVSLLS	ADELMVSLLS	-1.2	-1.1	0	4.9	6.2	0	32	8.5	0	38	19	0	29	22	0	18	0.67	0	19	0.61	0	9.4	9.2	0	15	5.5	0	14	18	0	1.4	4.4	0	3.3	7.3	0	3.6	6.1	0	16
127	YP_009725303_NSP7-13-27	LLSVLQQLRVESSSK	WP_014317624.1	CDI	8	87.5	0	LQQLRVES	LGQLRVES	-0.4	-0.5	0	88	78	0	72	71	0	87	80	0	86	84	0	84	80	0	71	80	0	76	67	0	24	20	0	70	60	0	81	48	0	90	54	0	84	54	0	NP
128	YP_009725303_NSP7-49-63	FEKMVSLLSVLLSMQ	WP_014316958.1	CDI	8	87.5	0	EKMVSLLS	ELMVSLLS	-1.8	-1.1	0	46	85	0	35	92	0	54	78	0	63	82	0	84	90	0	82	90	0	53	68	0	26	38	0	44	59	0	50	59	0	42	41	0	41	36	0	NP
129	YP_009724394.1_ORF6-5-19	VDFQVTIAEILLIIM	WP_014318431.1	CDI	9	88.889	0	VTIAEILLI	VTIAEILGI	-1.1	-1.8	0	4.7	3	0	0.85	1.1	1	6	5.7	0	4.5	4.3	0	2.7	1.3	0	3.5	1.7	0	11	12	0	15	16	0	9.3	7.4	0	7.6	8.6	0	11	11	0	12	12	0	44
130	YP_009725301_3CPR-165-179	MELPTGVHAGTDLEG	WP_014303394.1	CDI	8	87.5	0	GVHAGTDL	GVHAGTHL	0.2	0.5	0	30	38	0	19	30	0	22	34	0	28	42	0	27	43	0	27	44	0	4.9	7.4	0	3.8	8.6	0	24	34	0	14	21	0	33	48	0	33	46	0	NP
131	YP_009725311_2ORMT-45-59	AKYTQLCQYLNTLTL	WP_014302814.1	CDI	10	80	0	LCQYLNTLTL	LGQYLNTLAL	-0.9	-1.3	0	15	21	0	0.84	3.7	0	7.7	19	0	8.9	16	0	3	3.7	0	4.1	4.6	0	2.6	11	0	1.7	4.4	0	2.8	7.2	0	0.36	2.1	0	3.5	9.5	0	2.6	8.5	0	9.3
132	YP_009725311_2ORMT-89-103	LPTGTLLVDSDLNDF	WP_014303474.1	CDI	10	80	0	LLVDSDLNDF	LLVDADLTDF	-0.4	0.6	0	0.43	0.48	1	9.7	12	0	14	17	0	14	16	0	3.7	3.7	0	3.9	3.9	0	6.2	7.8	0	13	15	0	0.55	0.59	1	11	12	0	11	9.8	0	13	12	0	48
133	YP_009725311_2ORMT-101-115	NDFVSDADSTLIGDC	WP_003851535.1	CDI	8	87.5	0	DADSTLIG	DVDSTLIG	0.1	0.4	0	9.2	15	0	52	67	0	48	66	0	61	67	0	78	78	0	82	82	0	55	60	0	47	44	0	20	16	0	66	73	0	68	67	0	73	66	0	NP
134	YP_009725302_NSP6-101-115	VDTSLSGFKLKDCVM	WP_014319563.1	CDI	8	87.5	0	LSGFKLKD	LSGFKLAD	-0.5	-0.5	0	82	93	0	95	100	0	88	94	0	93	98	0	97	97	0	97	97	0	88	98	0	88	90	0	79	98	0	95	100	0	97	97	0	100	100	0	NP
135	YP_009725308_HEL-277-291	YSTLQGPPGTGKSHF	WP_014306945.1	CDI	10	80	0	LQGPPGTGKS	LYGPPGTGKT	2	2.2	1	16	16	0	24	20	0	1.5	0.49	1	2.7	0.69	0	4.8	22	0	4.4	24	0	17	19	0	21	33	0	19	22	0	39	13	0	21	13	0	24	11	0	57
136	YP_009725308_HEL-401-415	DPAQLPAPRTLLTKG	WP_072574599.1	CDI	10	80	0	QLPAPRTLLT	QFPIPRTLLT	-0.1	0.3	0	11	6.9	0	11	3	0	14	9.3	0	17	14	0	0.4	1.8	1	0.37	1.7	1	0.56	0.57	1	0.74	1.4	1	0.27	0.82	1	6.8	5.7	0	12	12	0	12	12	0	29
137	YP_009725308_HEL-153-167	TVREVLSDRELHLSW	WP_014319514.1	CDI	9	88.889	0	LSDRELHLS	LSDRELALS	-0.2	-0.4	0	1.9	1.4	1	38	36	0	31	27	0	26	23	0	60	50	0	53	41	0	52	52	0	62	54	0	28	23	0	68	62	0	60	52	0	64	55	0	43
138	YP_009725308_HEL-153-167	TVREVLSDRELHLSW	WP_014318922.1	CDI	8	87.5	0	TVREVLSD	TFREVLSD	-0.4	-0.3	0	67	48	0	95	81	0	69	46	0	84	62	0	51	90	0	54	93	0	49	25	0	27	30	0	58	46	0	87	77	0	81	87	0	80	84	0	NP
139	YP_009725308_HEL-277-291	YSTLQGPPGTGKSHF	WP_014319161.1	CDI	8	87.5	0	GPPGTGKS	GPPGSGKS	2.7	2.6	1	86	83	0	90	86	0	74	70	0	73	73	0	97	97	0	97	97	0	13	11	0	45	41	0	31	27	0	61	61	0	53	49	0	55	51	0	NP
140	YP_009725308_HEL-289-303	SHFAIGLALYYPSAR	WP_014319347.1	CDI	8	87.5	0	HFAIGLAL	HRAIGLAL	-1.1	-1.5	0	25	25	0	28	21	0	24	27	0	40	33	0	14	3.3	0	18	3.6	0	2.7	4.9	0	1.1	1.5	1	9.2	7.7	0	4.3	8.1	0	12	25	0	7.3	24	0	NP
141	YP_009725308_HEL-305-319	VYTACSHAAVDALCE	WP_003852120.1	CDI	8	87.5	0	SHAAVDAL	SKAAVDAL	0.2	0.2	0	47	40	0	46	39	0	56	55	0	59	57	0	33	15	0	35	15	0	13	9.5	0	5	7.7	0	21	13	0	6.5	8.2	0	21	21	0	20	21	0	NP
142	YP_009725308_HEL-441-455	CRRCPAEIVDTVSAL	WP_014316824.1	CDI	8	87.5	0	EIVDTVSA	EIVDTVVA	-0.4	0.1	0	38	37	0	24	25	0	42	47	0	57	57	0	78	80	0	80	80	0	20	19	0	21	16	0	11	12	0	11	12	0	17	15	0	14	12	0	NP
143	YP_009725308_HEL-573-587	LCIMSDRDLYDKLQF	WP_014319353.1	CDI	8	87.5	0	MSDRDLYD	MSVRDLYD	-0.4	1.3	0	65	6.8	0	95	85	0	82	71	0	70	68	0	84	87	0	84	90	0	88	81	0	82	78	0	58	50	0	95	95	0	94	84	0	94	88	0	NP
144	YP_009725297_LP-9-23	NEKTHVQLSLPVLQV	WP_014318441.1	CDI	10	80	0	VQLSLPVLQV	VRLVLPVLQV	-1.6	-1	0	10	6.7	0	0.16	0.34	1	2.8	6.2	0	6.6	5.3	0	5.2	8.4	0	6.2	8.9	0	5.9	9.2	0	6.4	6.7	0	25	20	0	5.7	9.7	0	16	13	0	14	14	0	5.9
145	YP_009725297_LP-21-35	LQVRDVLVRGFGDSV	WP_014318862.1	CDI	10	80	0	VLVRGFGDSV	VLVQGFGQSV	0.6	-0.3	0	6.8	12	0	1.7	4.8	0	12	13	0	15	16	0	9.9	18	0	11	19	0	2.3	1.2	0	3.3	3.1	0	4.8	5.8	0	11	13	0	11	25	0	14	27	0	3.7
146	YP_009725297_LP-49-63	GTCGLVEVEKGVLPQ	WP_014318968.1	CDI	8	87.5	0	VEVEKGVL	VEVECGVL	-0.6	0	0	57	37	0	43	34	0	70	56	0	70	69	0	32	21	0	37	23	0	20	11	0	18	2.8	0	14	11	0	0.56	0.5	1	2.9	2.3	0	2.6	2.1	0	NP
147	YP_009725297_LP-81-95	HGHVMVELVAELEGI	WP_003851408.1	CDI	8	87.5	0	LVAELEGI	LVAELERI	-0.9	-0.6	0	29	32	0	12	9.7	0	54	56	0	54	59	0	25	36	0	24	34	0	28	29	0	16	23	0	27	30	0	36	37	0	40	50	0	39	51	0	NP
148	YP_009724395.1_ORF7a-1-15	MKIILFLALITLATC	WP_003850879.1	CDI	8	87.5	0	LFLALITL	LALALITL	-2.3	-2.7	0	49	59	0	5.5	5.8	0	52	51	0	49	54	0	18	3.3	0	19	3.9	0	7.4	27	0	2.7	7.7	0	7.3	31	0	22	24	0	53	61	0	49	57	0	NP
149	YP_009725298_NSP2-513-527	IIIGGAKLKALNLGE	WP_014319047.1	CDI	10	80	0	AKLKALNLGE	AKLTALNTGE	0.1	-0.6	0	61	55	0	16	18	0	6.5	2.7	0	15	9.9	0	43	41	0	49	40	0	42	30	0	52	27	0	34	47	0	13	20	0	18	20	0	15	16	0	36
150	YP_009725298_NSP2-93-107	FVFPLNSIIKTIQPR	WP_014318578.1	CDI	9	88.889	0	SIIKTIQPR	SIIKTIQDR	-0.3	-0.2	0	28	20	0	24	17	0	1.4	0.67	1	0.97	0.33	1	24	24	0	23	23	0	29	20	0	34	27	0	23	15	0	35	28	0	20	19	0	21	19	0	55
151	YP_009724393.1_MP-1-15	MADSNGTITVEELKK	WP_014318856.1	CDI	8	87.5	0	NGTITVEE	NGTITVDE	1.4	1.2	1	89	88	0	95	88	0	94	87	0	93	82	0	97	80	0	93	74	0	93	81	0	60	55	0	63	52	0	95	95	0	94	90	0	88	88	0	NP
152	YP_009724393.1_MP-137-151	ELVIGAVILRGHLRI	WP_014318539.1	CDI	8	87.5	0	LVIGAVIL	LGIGAVIL	-1.2	-1.8	0	59	38	0	17	6.9	0	47	24	0	46	24	0	17	17	0	24	20	0	17	6.6	0	5.4	5.4	0	16	9.4	0	24	18	0	63	47	0	57	48	0	NP
153	YP_009724393.1_MP-177-191	SYYKLGASQRVAGDS	WP_014318422.1	CDI	8	87.5	0	LGASQRVA	LGASSRVA	0.4	0.3	0	77	79	0	69	70	0	51	58	0	65	71	0	67	74	0	63	73	0	36	42	0	22	16	0	41	43	0	66	68	0	81	84	0	80	84	0	NP
154	YP_009725299_NSP3-513-527	GQGLNGYTVEEAKTV	WP_014318941.1	CDI	10	80	0	LNGYTVEEAK	VNGMTVEEAK	0.4	0.5	1	31	28	0	40	45	0	6	3.9	0	3.6	2.8	0	30	33	0	22	26	0	30	25	0	30	32	0	12	13	0	34	33	0	26	33	0	25	31	0	50
155	YP_009725299_NSP3-61-75	VIKTLQPVSELLTPL	WP_014319335.1	CDI	8	87.5	0	VSELLTPL	VSEVLTPL	-0.4	-0.7	0	7.3	7	0	18	23	0	44	48	0	43	47	0	32	38	0	31	36	0	15	18	0	15	16	0	30	34	0	28	34	0	55	63	0	60	66	0	NP
156	YP_009725299_NSP3-201-215	VVQTIEVNSFSGYLK	WP_014319488.1	CDI	8	87.5	0	VNSFSGYL	VGSFSGYL	-0.1	-0.2	0	43	30	0	40	41	0	54	49	0	47	40	0	24	26	0	24	25	0	22	26	0	12	15	0	38	44	0	34	27	0	63	41	0	62	44	0	NP
157	YP_009725299_NSP3-225-239	ADIVEEAKKVKPTVV	WP_004566656.1	CDI	8	87.5	0	EAKKVKPT	EAKKVAPT	0.9	1	1	56	71	0	78	90	0	61	69	0	68	77	0	87	93	0	93	97	0	27	33	0	6.8	6.6	0	16	24	0	44	61	0	39	39	0	37	38	0	NP
158	YP_009725299_NSP3-245-259	VYLKHGGGVAGALNK	WP_003850857.1	CDI	8	87.5	0	GGGVAGAL	GRGVAGAL	0.4	0.6	1	63	77	0	49	53	0	44	67	0	70	76	0	32	48	0	33	49	0	8.8	23	0	8	13	0	34	48	0	11	36	0	28	72	0	27	70	0	NP
159	YP_009725299_NSP3-437-451	LYIDINGNLHPDSAT	WP_014302140.1	CDI	8	87.5	0	NLHPDSAT	NLHPDIAT	0.4	1.2	1	52	58	0	20	38	0	39	52	0	69	84	0	60	76	0	60	76	0	29	30	0	13	16	0	26	29	0	45	54	0	47	47	0	48	51	0	NP
160	YP_009725299_NSP3-445-459	LHPDSATLVSDIDIT	WP_014318660.1	CDI	8	87.5	0	SATLVSDI	STTLVSDI	-0.2	-0.4	0	19	39	0	47	47	0	54	71	0	42	64	0	47	52	0	45	50	0	33	22	0	28	17	0	53	27	0	50	44	0	60	54	0	66	55	0	NP
161	YP_009725299_NSP3-637-651	HGLNLEEAARYMRSL	WP_014308916.1	CDI	8	87.5	0	LNLEEAAR	LNLEGAAR	0.1	0.1	0	60	66	0	66	69	0	28	38	0	27	39	0	69	80	0	76	84	0	64	78	0	44	50	0	48	55	0	47	58	0	64	72	0	55	62	0	NP
162	YP_009725299_NSP3-685-699	ETISLAGSYKDWSYS	WP_014319099.1	CDI	8	87.5	0	ETISLAGS	ETILLAGS	-1	-0.1	0	37	31	0	75	72	0	53	48	0	47	43	0	97	90	0	93	93	0	53	44	0	51	50	0	39	32	0	66	64	0	65	64	0	60	56	0	NP
163	YP_009725299_NSP3-849-863	IKWADNNCYLATALL	WP_014317864.1	CDI	8	87.5	0	DNNCYLAT	DNNCYLLT	-0.9	-0.4	0	74	80	0	97	97	0	94	93	0	88	93	0	87	93	0	87	97	0	98	93	0	61	52	0	79	77	0	95	95	0	87	87	0	84	88	0	NP
164	YP_009725299_NSP3-897-911	LAYCNKTVGELGDVR	WP_014318877.1	CDI	8	87.5	0	TVGELGDV	TGGELGDV	1	1	1	68	33	0	61	26	0	84	62	0	86	62	0	57	57	0	59	54	0	72	42	0	31	29	0	57	37	0	64	50	0	87	60	0	80	59	0	NP
165	YP_009725299_NSP3-1145-1159	LNGDVVAIDYKHYTP	WP_014310487.1	CDI	8	87.5	0	LNGDVVAI	LNGDLVAI	-0.6	-0.3	0	47	43	0	4.7	5.1	0	55	49	0	67	62	0	34	30	0	36	33	0	35	30	0	16	14	0	35	30	0	31	28	0	46	40	0	46	39	0	NP
166	YP_009725299_NSP3-1293-1307	NELSRVLGLKTLATH	WP_014319225.1	CDI	8	87.5	0	VLGLKTLA	VLGLITLA	-1.8	-1.1	0	39	47	0	3.5	14	0	28	33	0	47	59	0	48	63	0	49	60	0	44	33	0	30	11	0	60	63	0	53	48	0	70	74	0	73	76	0	NP
167	YP_009725299_NSP3-1337-1351	NIVTRCLNRVCTNYM	WP_014318590.1	CDI	8	87.5	0	RCLNRVCT	RCLNRVTT	-0.6	-1.1	0	87	94	0	77	88	0	48	78	0	77	90	0	80	97	0	80	97	0	55	84	0	20	44	0	66	83	0	61	87	0	87	97	0	84	100	0	NP
168	YP_009725299_NSP3-1793-1807	TLVATAEAELAKNVS	WP_014318656.1	CDI	8	87.5	0	TAEAELAK	TAEAELHK	0.4	0.5	1	16	16	0	61	60	0	11	11	0	9	8.1	0	64	73	0	60	65	0	60	43	0	47	42	0	33	23	0	62	53	0	56	57	0	57	60	0	NP
169	YP_009725299_NSP3-1933-1945	VNVVTTKIALKGG	WP_003851088.1	CDI	8	87.5	0	VVTTKIAL	VVTTIIAL	-1.4	-0.7	0	30	35	0	10	20	0	29	34	0	25	34	0	18	26	0	19	23	0	4.7	3.1	0	3	0.17	0	12	16	0	22	26	0	49	53	0	50	56	0	NP
170	YP_009725304_NSP8-149-163	YASALWEIQQVVDAD	WP_014310521.1	CDI	8	87.5	0	EIQQVVDA	EIQAVVDA	-0.2	-0.1	0	38	37	0	52	53	0	64	68	0	72	77	0	87	90	0	87	87	0	40	38	0	31	24	0	25	23	0	13	20	0	18	23	0	14	20	0	NP
171	YP_009725304_NSP8-165-179	KIVQLSEISMDNSPN	WP_014319112.1	CDI	8	87.5	0	LSEISMDN	LSEIGMDN	0.9	-0.1	0	14	17	0	92	92	0	74	81	0	77	82	0	93	97	0	93	97	0	81	88	0	87	93	0	61	70	0	95	100	0	94	97	0	88	94	0	NP
172	YP_009724390.1_SPIKE-61-75	NVTWFHAIHVSGTNG	WP_014319258.1	CDI	11	81.818	0	FHAIHVSGTNG	FPAIHVAGTNG	0.2	0	0	30	41	0	21	36	0	19	20	0	21	22	0	57	34	0	58	33	0	1.3	19	0	3.8	17	0	0.91	5.8	0	28	30	0	30	33	0	31	34	0	40
173	YP_009724390.1_SPIKE-681-695	PRRARSVASQSIIAY	WP_014318604.1	CDI	10	80	0	PRRARSVASQ	PRRAHSVAAQ	0.5	0.6	1	52	57	0	42	52	0	12	14	0	21	22	0	36	34	0	41	38	0	11	14	0	6.4	12	0	20	27	0	16	19	0	21	21	0	21	20	0	57
174	YP_009724390.1_SPIKE-1125-1139	NCDVVIGIVNNTVYD	WP_014316729.1	CDI	10	80	0	VVIGIVNNTV	VVIGIVMMTV	-1.9	-0.8	0	20	14	0	0.94	1.1	1	6.2	8.8	0	5.7	7.8	0	9	6.6	0	8.6	6.7	0	13	8	0	12	6.5	0	15	11	0	21	18	0	28	21	0	29	23	0	53
175	YP_009724390.1_SPIKE-161-175	SSANNCTFEYVSQPF	WP_041740449.1	CDI	8	87.5	0	FEYVSQPF	FEYVSQNF	-0.3	0	0	14	28	0	33	35	0	46	57	0	49	52	0	4.9	9.1	0	4.9	9.5	0	11	9.1	0	7.4	11	0	4.5	4.6	0	0.6	0.64	1	0.7	1.5	1	0.57	1.4	1	NP
176	YP_009724390.1_SPIKE-205-219	SKHTPINLVRDLPQG	WP_014319456.1	CDI	8	87.5	0	LVRDLPQG	LVRDRPQG	0.9	0.2	0	63	57	0	85	72	0	39	42	0	65	62	0	90	84	0	93	87	0	23	24	0	6.3	23	0	48	40	0	61	59	0	72	70	0	68	68	0	NP
177	YP_009724390.1_SPIKE-221-235	SALEPLVDLPIGINI	WP_014319153.1	CDI	8	87.5	0	PLVDLPIG	PLVNLPIG	-0.4	-0.2	0	83	73	0	57	42	0	78	72	0	95	90	0	87	80	0	90	82	0	62	74	0	75	82	0	61	57	0	87	87	0	90	87	0	94	88	0	NP
178	YP_009724390.1_SPIKE-953-967	NQNAQALNTLVKQLS	WP_010935253.1	CDI	8	87.5	0	ALNTLVKQ	ALNGLVKQ	-0.6	-0.7	0	51	52	0	28	35	0	9.1	9.8	0	16	18	0	73	74	0	70	71	0	53	62	0	43	45	0	57	66	0	53	61	0	34	39	0	35	39	0	NP
179	YP_009724390.1_SPIKE-1089-1103	FPREGVFVSNGTHWF	WP_014306933.1	CDI	8	87.5	0	EGVFVSNG	DGVFVSNG	-0.1	-0.2	0	79	80	0	82	82	0	85	84	0	90	86	0	90	93	0	93	93	0	81	76	0	52	58	0	35	52	0	95	95	0	87	48	0	88	56	0	NP
180	YP_009724390.1_SPIKE-1161-1175	SPDVDLGDISGINAS	WP_010934839.1	CDI	8	87.5	0	LGDISGIN	LGDISGLN	0.1	0.9	0	16	21	0	78	73	0	66	65	0	64	63	0	65	59	0	71	73	0	76	76	0	71	68	0	41	39	0	73	73	0	90	90	0	88	94	0	NP
181	YP_009724390.1_SPIKE-1185-1199	RLNEVAKNLNESLID	WP_010935562.1	CDI	8	87.5	0	AKNLNESL	AKNLPESL	0.6	0.5	1	57	58	0	47	52	0	47	60	0	62	73	0	31	34	0	34	38	0	16	20	0	3.7	4.6	0	26	24	0	6.6	7.4	0	13	16	0	12	15	0	NP
182	YP_009724390.1_SPIKE-1217-1231	WLGFIAGLIAIVMVT	WP_014318736.1	CDI	8	87.5	0	IAGLIAIV	IGGLIAIV	-1.5	-1.7	0	65	45	0	20	13	0	68	54	0	72	54	0	31	33	0	35	35	0	55	28	0	28	16	0	52	24	0	56	44	0	78	61	0	80	59	0	NP
183	YP_009725300_NSP4-173-187	TNVLEGSVAYESLRP	WP_014303645.1	CDI	10	80	0	EGSVAYESLR	DGSVAMESLR	0.1	0.3	0	13	12	0	30	32	0	2.9	2.7	0	1.2	0.96	1	16	13	0	16	13	0	7.8	8.5	0	2.6	2.3	0	4.3	7.2	0	18	18	0	19	14	0	20	15	0	63
184	YP_009725300_NSP4-141-155	EYTDFATSACVLAAE	WP_014318603.1	CDI	9	87.5	0	ATSACVLAA	ATSALVLAA	-1	-0.7	0	2.7	4.2	0	3.8	6.9	0	4	6.7	0	3.1	5.2	0	33	51	0	31	48	0	5.5	11	0	18	42	0	12	26	0	9.1	21	0	9.4	17	0	11	18	0	30
185	YP_009725300_NSP4-205-219	YLEGSVRVVTTFDSE	WP_010934320.1	CDI	8	87.5	0	VVTTFDSE	VLTTFDSE	0	0.2	0	55	50	0	44	77	0	58	59	0	68	49	0	80	87	0	76	80	0	76	56	0	66	64	0	64	49	0	81	81	0	78	76	0	80	76	0	NP
186	YP_009725300_NSP4-273-287	QPIGALDISASIVAG	WP_014316612.1	CDI	8	87.5	0	LDISASIV	LGISASIV	-0.6	-0.6	0	64	18	0	35	23	0	61	57	0	57	58	0	35	51	0	43	53	0	37	30	0	18	28	0	32	31	0	50	15	0	84	24	0	80	24	0	NP
187	YP_009725300_NSP4-289-303	IVAIVVTCLAYYFMR	WP_014319384.1	CDI	8	87.5	0	IVAIVVTC	IVAIVITC	-2	-1.8	0	54	54	0	16	16	0	41	44	0	43	46	0	38	39	0	43	45	0	23	22	0	26	24	0	31	31	0	50	50	0	78	78	0	80	76	0	NP
188	YP_009725300_NSP4-365-379	WMVMFTPLVPFWITI	WP_010935077.1	CDI	8	87.5	0	LVPFWITI	LVPWWITI	-1.3	-1.6	0	39	37	0	9.3	8.3	0	32	34	0	43	38	0	11	8.2	0	9.4	8	0	25	23	0	16	14	0	39	36	0	54	46	0	70	60	0	73	57	0	NP
189	YP_009724397.2_NP-353-367	LNKHIDAYKTFPPTE	WP_014318473.1	CDI	10	80	0	DAYKTFPPTE	DAVKTFNPTE	0.8	1.2	1	37	29	0	27	22	0	4.9	11	0	5.6	13	0	41	5.8	0	40	5.2	0	9.3	9.3	0	13	8.5	0	4.3	3.6	0	25	27	0	29	27	0	28	27	0	81
190	YP_009725305_NSP9-33-47	NTTKGGRFVLALLSD	WP_014316420.1	CDI	8	87.5	0	RFVLALLS	RWVLALLS	-2.1	-2.3	0	86	70	0	78	65	0	43	41	0	48	38	0	24	27	0	25	31	0	72	63	0	78	66	0	67	60	0	59	55	0	84	81	0	80	76	0	NP
191	YP_009725305_NSP9-69-83	LEPPCRFVTDTPKGP	WP_014319320.1	CDI	8	87.5	0	VTDTPKGP	VTDTPDGP	2.3	2.1	1	6.1	8.6	0	79	79	0	57	46	0	60	54	0	84	82	0	76	80	0	60	49	0	76	70	0	56	60	0	81	77	0	67	72	0	64	66	0	NP
192	YP_009725305_NSP9-97-111	LNRGMVLGSLAATVR	WP_014318679.1	CDI	8	87.5	0	VLGSLAAT	VLGSVAAT	-0.1	-0.5	0	49	58	0	13	13	0	35	43	0	60	67	0	52	61	0	56	64	0	48	55	0	40	47	0	52	60	0	59	64	0	67	72	0	68	73	0	NP
193	YP_009725309_35EXON-105-119	LPLQLGFSTGVNLVA	WP_021334931.1	CDI	8	87.5	0	GFSTGVNL	GFSTGVHL	-0.1	0.5	0	40	44	0	23	23	0	32	33	0	40	41	0	5.7	6.7	0	5.8	6.9	0	25	23	0	11	13	0	31	31	0	15	15	0	29	33	0	29	34	0	NP
194	YP_009725309_35EXON-129-143	NNTDFSRVSAKPPPG	WP_014310332.1	CDI	8	87.5	0	DFSRVSAK	DFSRDSAK	1	0.1	0	61	41	0	83	73	0	31	18	0	42	24	0	63	40	0	67	40	0	63	52	0	29	16	0	43	37	0	61	57	0	54	44	0	56	43	0	NP
195	YP_009724396.1_ORF8-53-67	KSAPLIELCVDEAGS	WP_014310407.1	CDI	11	81.818	0	PLIELCVDEAG	PLIDLIVDEAG	-0.6	-0.6	0	1.2	11	0	2.3	17	0	21	59	0	18	45	0	32	76	0	31	67	0	17	44	0	25	67	0	8	34	0	27	8	0	28	11	0	25	8.8	0	45
196	YP_009725310_RNASE-101-115	VCSMTDIAKKPTETI	WP_014310154.1	CDI	8	87.5	0	AKKPTETI	AKKPGETI	1.6	1.4	1	51	54	0	53	51	0	45	44	0	65	64	0	24	23	0	26	24	0	18	20	0	6.5	5.9	0	29	31	0	14	18	0	19	23	0	20	22	0	NP
197	YP_009724391.1_ORF3a-41-55	LPFGWLIVGVALLAV	WP_010930154.1	BPE	9	88.889	0	LIVGVALLA	LIVGLALLA	-2.1	-1.8	0	16	13	0	3.6	2.9	0	11	8.2	0	11	9.1	0	35	31	0	37	32	0	19	17	0	47	42	0	20	16	0	37	33	0	43	39	0	46	41	0	1.2
198	YP_009724391.1_ORF3a-37-51	IQASLPFGWLIVGVA	WP_010931229.1	BPE	8	87.5	0	FGWLIVGV	FGVLIVGV	-1.9	-1.8	0	69	71	0	20	13	0	83	84	0	76	79	0	39	37	0	41	40	0	53	55	0	24	28	0	45	40	0	59	56	0	87	84	0	88	88	0	NP
199	YP_009724391.1_ORF3a-89-103	TVYSHLLLVAAGLEA	WP_010931563.1	BPE	8	87.5	0	LLLVAAGL	LLLMAAGL	-1.9	-1.8	0	57	56	0	6	4.7	0	57	54	0	75	75	0	31	30	0	33	33	0	32	34	0	8	9.4	0	56	54	0	39	36	0	81	74	0	84	80	0	NP
200	YP_009725307_POL-749-763	LRKHFSMMILSDDAV	WP_010931652.1	BPE	10	80	0	HFSMMILSDD	HFSMMILGAD	-1.4	-1.3	0	21	70	0	12	71	0	20	53	0	22	50	0	13	24	0	12	23	0	32	61	0	23	52	0	25	43	0	25	68	0	36	70	0	37	73	0	17
201	YP_009725307_POL-53-67	CCRFQEKDEDDNLID	WP_010931302.1	BPE	8	87.5	0	DEDDNLID	DEEDNLID	0.8	0.9	1	80	55	0	82	75	0	84	74	0	86	73	0	93	78	0	97	84	0	70	54	0	71	62	0	57	42	0	53	35	0	29	21	0	25	18	0	NP
202	YP_009725307_POL-577-591	KSIAATRGATVVIGT	WP_003813819.1	BPE	8	87.5	0	ATRGATVV	AARGATVV	0.3	0.4	0	37	21	0	30	29	0	21	13	0	27	17	0	46	45	0	47	44	0	1.7	3.2	0	2.3	5.4	0	12	29	0	21	23	0	32	33	0	29	33	0	NP
203	YP_009725307_POL-849-863	KTDGTLMIERFVSLA	WP_033446272.1	BPE	8	87.5	0	IERFVSLA	IERTVSLA	-0.4	-1.2	0	45	44	0	57	56	0	47	50	0	56	58	0	63	62	0	64	63	0	20	21	0	20	22	0	27	34	0	9.1	8.6	0	9.6	9.9	0	9.1	10	0	NP
204	YP_009725307_POL-881-895	FHLYLQYIRKLHDEL	WP_003811203.1	BPE	8	87.5	0	IRKLHDEL	IRKLEDEL	-0.1	-0.6	0	50	44	0	48	51	0	69	62	0	86	77	0	26	20	0	28	22	0	24	15	0	6.5	1.6	0	39	36	0	19	17	0	53	45	0	41	34	0	NP
205	YP_009725303_NSP7-5-19	DVKCTSVVLLSVLQQ	WP_023853448.1	BPE	8	87.5	0	SVVLLSVL	SVVLLSPL	-1.4	-2.2	0	45	43	0	17	17	0	38	40	0	30	29	0	37	26	0	37	32	0	7.8	5.4	0	6.9	3.6	0	24	20	0	30	26	0	54	49	0	55	51	0	NP
206	YP_009725303_NSP7-57-71	SVLLSMQGAVDINKL	WP_003811709.1	BPE	8	87.5	0	GAVDINKL	GAVRINKL	-0.6	-0.2	0	46	36	0	32	17	0	50	38	0	46	40	0	26	20	0	28	21	0	9.6	9.1	0	0.67	6.9	0	20	8.8	0	18	9.4	0	35	21	0	35	21	0	NP
207	YP_009724394.1_ORF6-45-59	TENKYSQLDEEQPME	WP_010930054.1	BPE	8	87.5	0	YSQLDEEQ	YSQLREEQ	0.4	0.8	1	34	25	0	85	82	0	65	80	0	56	64	0	58	74	0	58	74	0	59	78	0	35	67	0	37	39	0	81	81	0	81	70	0	80	68	0	NP
208	YP_009725301_3CPR-249-263	ILGPLSAQTGIAVLD	WP_010930949.1	BPE	10	80	0	LSAQTGIAVL	VSAATGIAVL	-0.2	0	0	3.4	3.1	0	3.6	5.5	0	8.7	13	0	9	15	0	5.3	5.6	0	5.5	5.6	0	0.27	0.38	1	0.62	0.53	1	0.47	0.83	1	3.1	3.4	0	5.8	7.3	0	6.9	8.6	0	15
209	YP_009725311_2ORMT-17-31	MQRMLLEKCDLQNYG	WP_010930201.1	BPE	10	80	0	MQRMLLEKCD	MQRMLDEQCD	-0.2	-1.2	0	68	77	0	29	26	0	61	58	0	62	55	0	40	42	0	42	42	0	28	34	0	21	19	0	28	48	0	14	16	0	32	30	0	32	32	0	76
210	YP_009725311_2ORMT-261-275	SLKEGQINDMILSLL	WP_010930947.1	BPE	9	88.889	0	INDMILSLL	INAMILSLL	-2.1	-1.8	0	13	1.9	0	17	12	0	31	29	0	23	21	0	4.6	6.1	0	5.1	6	0	14	11	0	7.5	11	0	19	13	0	7.8	5.6	0	19	20	0	20	23	0	9.2
211	YP_009725311_2ORMT-85-99	LRQWLPTGTLLVDSD	WP_010930867.1	BPE	8	87.5	0	TGTLLVDS	TGTILVDS	-0.5	-0.6	0	85	85	0	86	88	0	90	93	0	84	88	0	84	90	0	74	82	0	93	93	0	69	71	0	62	66	0	95	95	0	94	94	0	94	94	0	NP
212	YP_009725311_2ORMT-89-103	LPTGTLLVDSDLNDF	WP_010931087.1	BPE	8	87.5	0	TLLVDSDL	TLLADSDL	-0.2	-0.6	0	36	38	0	11	12	0	61	65	0	64	69	0	37	37	0	38	39	0	28	32	0	12	12	0	33	37	0	29	31	0	53	59	0	57	64	0	NP
213	YP_009725311_2ORMT-153-167	ICGFIQQKLALGGSV	WP_010931103.1	BPE	8	87.5	0	QKLALGGS	QGLALGGS	0	-0.2	0	92	99	0	88	100	0	83	90	0	82	98	0	97	97	0	97	97	0	78	84	0	61	70	0	77	72	0	87	66	0	90	81	0	94	84	0	NP
214	YP_009725302_NSP6-273-287	IKLLGVGGKPCIKVA	WP_010931409.1	BPE	10	80	0	LLGVGGKPCI	LLAVGGKPLI	0.7	0.2	0	19	61	0	2.3	14	0	21	50	0	24	53	0	6.4	18	0	7.4	22	0	1.9	14	0	1.3	13	0	2	15	0	8.4	27	0	20	59	0	18	50	0	4.9
215	YP_009725302_NSP6-97-111	WLDMVDTSLSGFKLK	WP_010930616.1	BPE	8	87.5	0	SLSGFKLK	SLSGGKLK	0.5	-0.5	0	35	34	0	36	26	0	1.5	0.92	1	3.7	2.6	0	55	41	0	53	42	0	43	50	0	44	42	0	57	57	0	55	53	0	40	38	0	46	42	0	NP
216	YP_009725302_NSP6-109-123	KLKDCVMYASAVVLL	WP_010931191.1	BPE	8	87.5	0	YASAVVLL	YASASVLL	-0.6	-1.3	0	9.5	9.9	0	14	9.2	0	36	37	0	35	34	0	2	1.1	1	1.5	0.91	1	5.2	5.8	0	2.8	2.7	0	2.2	2.6	0	14	13	0	34	29	0	33	28	0	NP
217	YP_009725302_NSP6-157-171	ALDQAISMWALIISV	WP_010930789.1	BPE	8	87.5	0	MWALIISV	MRALIISV	-1.9	-2.2	0	42	55	0	16	3.4	0	31	56	0	38	52	0	15	5.8	0	16	4.9	0	17	34	0	4.4	14	0	24	38	0	9.3	34	0	21	46	0	20	52	0	NP
218	YP_009725302_NSP6-265-279	SIDAFKLNIKLLGVG	WP_010931014.1	BPE	8	87.5	0	LNIKLLGV	LNIKGLGV	-0.7	-1.7	0	39	49	0	23	15	0	53	62	0	57	61	0	33	44	0	37	49	0	50	64	0	8.8	14	0	57	79	0	33	45	0	50	60	0	43	60	0	NP
219	YP_009725302_NSP6-269-283	FKLNIKLLGVGGKPC	WP_010931409.1	BPE	8	87.5	0	LLGVGGKP	LLAVGGKP	0.1	0.4	0	75	88	0	51	64	0	59	74	0	79	95	0	90	90	0	90	90	0	49	68	0	46	59	0	59	79	0	73	87	0	72	90	0	70	88	0	NP
220	YP_009725308_HEL-245-259	HYVRITGLYPTLNIS	WP_023853656.1	BPE	10	80	0	TGLYPTLNIS	TGLQPTLAIS	0.2	-0.1	0	20	22	0	3.2	1.5	0	11	5.6	0	14	12	0	5.1	5.3	0	5.9	5.9	0	2.6	7.6	0	2.8	9	0	4.7	13	0	8.6	16	0	18	20	0	17	22	0	11
221	YP_009725308_HEL-397-411	VYIGDPAQLPAPRTL	WP_010929996.1	BPE	10	80	0	GDPAQLPAPR	GDKAQLPALR	0.5	1.6	1	22	40	0	21	34	0	24	20	0	24	19	0	19	61	0	21	60	0	5.4	8.1	0	2.7	13	0	9.4	2.6	0	1.2	32	0	4.3	29	0	5.2	22	0	41
222	YP_009725308_HEL-477-491	KGVITHDVSSAINRP	WP_010931603.1	BPE	9	88.889	0	ITHDVSSAI	ITHDVSEAI	0.2	0.1	0	3.3	3.2	0	2.9	3.7	0	12	8.2	0	13	10	0	4.2	5	0	4.3	5	0	3.7	1.6	0	5.9	3.2	0	2.3	2.1	0	6.9	7.8	0	12	13	0	13	13	0	43
223	YP_009725308_HEL-273-287	GMQKYSTLQGPPGTG	WP_010930312.1	BPE	8	87.5	0	LQGPPGTG	LQGPPGAG	2.2	2.3	1	63	63	0	70	70	0	52	49	0	72	70	0	65	57	0	74	66	0	53	54	0	50	49	0	42	43	0	37	36	0	44	44	0	42	41	0	NP
224	YP_009725308_HEL-393-407	AKHYVYIGDPAQLPA	WP_010929996.1	BPE	8	87.5	0	GDPAQLPA	GDKAQLPA	1	1.4	1	59	40	0	70	50	0	61	53	0	61	56	0	87	76	0	84	71	0	53	55	0	35	55	0	60	53	0	40	36	0	50	49	0	46	47	0	NP
225	YP_009725308_HEL-473-487	KMFYKGVITHDVSSA	WP_010931603.1	BPE	8	87.5	0	ITHDVSSA	ITHDVSEA	0.4	0.4	1	16	14	0	26	29	0	28	22	0	27	23	0	58	57	0	56	54	0	25	17	0	20	13	0	21	19	0	44	41	0	40	44	0	42	45	0	NP
226	YP_009725308_HEL-561-575	FNVAITRAKVGILCI	WP_010930695.1	BPE	8	87.5	0	TRAKVGIL	TGAKVGIL	-0.1	-0.4	0	39	33	0	42	39	0	47	30	0	46	50	0	25	16	0	26	18	0	13	9	0	1.7	0.89	1	26	26	0	28	9.1	0	50	22	0	45	19	0	NP
227	YP_009725297_LP-117-131	AYRKVLLRKNGNKGA	WP_010930297.1	BPE	8	87.5	0	LRKNGNKG	LRENGNKG	1.2	1.1	1	88	93	0	95	97	0	88	84	0	98	98	0	68	73	0	80	84	0	55	60	0	47	38	0	74	79	0	61	73	0	72	74	0	66	70	0	NP
228	YP_009724395.1_ORF7a-97-111	YSPIFLIVAAIVFIT	WP_003813147.1	BPE	8	87.5	0	LIVAAIVF	LIVAAIVW	-1.9	-2.1	0	50	42	0	38	27	0	42	33	0	39	32	0	11	8	0	14	11	0	30	15	0	22	11	0	9.2	5.4	0	50	37	0	23	40	0	28	47	0	NP
229	YP_009725318.1_ORF7b-5-19	SLIDFYLCFLAFLLF	WP_003814856.1	BPE	8	87.5	0	CFLAFLLF	AFLAFLLF	-3	-3.2	0	22	49	0	39	68	0	31	77	0	26	59	0	0.32	2.7	0	0.49	3.4	0	39	78	0	17	36	0	16	47	0	22	73	0	16	52	0	18	56	0	NP
230	YP_009725298_NSP2-581-595	GDLQPLEQPTSEAVE	WP_003820806.1	BPE	10	80	0	LEQPTSEAVE	LEQPTSGAVR	1.2	1.3	1	15	14	0	25	19	0	16	37	0	13	44	0	21	16	0	23	17	0	4.4	6.9	0	9.7	9.7	0	7	5.9	0	0.43	0.22	1	1.5	0.81	1	1.6	0.84	1	39
231	YP_009725298_NSP2-17-31	PLECIKDLLARAGKA	WP_010930242.1	BPE	8	87.5	0	LLARAGKA	LLARAGVA	-0.5	-0.2	0	40	50	0	18	29	0	32	41	0	47	69	0	80	84	0	76	82	0	24	38	0	8.4	13	0	33	48	0	50	62	0	70	65	0	73	68	0	NP
232	YP_009725298_NSP2-69-83	YELQTPFEIKLAKKF	WP_003816876.1	BPE	8	87.5	0	TPFEIKLA	SPFEIKLA	-0.4	-0.4	0	44	43	0	26	30	0	29	35	0	38	46	0	58	59	0	64	65	0	1.2	1.9	1	3.6	4.7	0	1.8	1.7	1	20	26	0	25	32	0	23	28	0	NP
233	YP_009725298_NSP2-349-363	ILSPLYAFASEAARV	WP_010931677.1	BPE	8	87.5	0	FASEAARV	FASELARV	-0.5	1.2	0	19	17	0	7.4	12	0	56	51	0	58	57	0	22	25	0	21	24	0	18	17	0	9.7	8.8	0	7.4	6.1	0	31	32	0	39	36	0	39	34	0	NP
234	YP_009725298_NSP2-453-467	EKFKEGVEFLRDGWE	WP_019248041.1	BPE	8	87.5	0	GVEFLRDG	GVEFLRFG	-1.2	-0.5	0	45	44	0	76	92	0	71	82	0	59	73	0	90	100	0	90	100	0	72	81	0	75	79	0	91	91	0	81	87	0	87	87	0	94	94	0	NP
235	YP_009725298_NSP2-589-603	PTSEAVEAPLVGTPV	WP_010929573.1	BPE	8	87.5	0	PTSEAVEA	PTEEAVEA	1.2	1.2	1	22	34	0	68	66	0	74	73	0	73	70	0	90	87	0	87	78	0	33	33	0	53	52	0	19	23	0	77	81	0	84	84	0	80	84	0	NP
236	YP_009724393.1_MP-5-19	NGTITVEELKKLLEQ	WP_010931507.1	BPE	8	87.5	0	TVEELKKL	AVEELKKL	-0.3	-0.2	0	18	15	0	22	28	0	36	45	0	43	53	0	32	32	0	30	29	0	11	14	0	6.5	4.9	0	22	17	0	18	27	0	25	36	0	27	38	0	NP
237	YP_009724393.1_MP-109-123	MWSFNPETNILLNVP	WP_010931692.1	BPE	8	87.5	0	TNILLNVP	TSILLNVP	-1.2	-1.3	0	52	83	0	75	92	0	67	83	0	38	68	0	84	82	0	76	84	0	68	84	0	52	55	0	51	74	0	77	66	0	90	67	0	88	66	0	NP
238	YP_009724393.1_MP-137-151	ELVIGAVILRGHLRI	WP_010930018.1	BPE	8	87.5	0	LVIGAVIL	LVVGAVIL	-1.6	-1.8	0	41	38	0	9.7	6.9	0	29	24	0	30	24	0	23	17	0	27	20	0	7.6	6.6	0	7.9	5.4	0	12	9.4	0	22	18	0	54	47	0	57	48	0	NP
239	YP_009725299_NSP3-249-263	HGGGVAGALNKATNN	WP_003812851.1	BPE	10	80	0	GGVAGALNKA	GGVAGALFAA	-0.3	0.4	0	8.9	12	0	0.38	1.7	1	5.3	0.67	0	4	0.45	0	23	31	0	22	29	0	4.8	8.7	0	15	20	0	8.4	17	0	7.6	13	0	16	18	0	17	17	0	23
240	YP_009725299_NSP3-521-535	VEEAKTVLKKCKSAF	WP_003813315.1	BPE	10	80	0	KTVLKKCKSA	KLVLKKAKSA	-0.4	-0.3	0	36	45	0	14	15	0	12	18	0	24	18	0	49	55	0	46	47	0	7.6	13	0	0.68	1.3	1	17	27	0	32	38	0	34	38	0	34	37	0	4.8
241	YP_009725299_NSP3-565-579	EETRKLMPVCVETKA	WP_010930416.1	BPE	10	80	0	TRKLMPVCVE	TRKRMPVWVE	-0.1	-0.7	0	34	33	0	43	35	0	16	33	0	25	40	0	14	17	0	14	17	0	17	18	0	6.1	3	0	36	30	0	15	13	0	20	19	0	18	18	0	34
242	YP_009725299_NSP3-633-647	GYVTHGLNLEEAARY	WP_010929649.1	BPE	10	80	0	HGLNLEEAAR	HGPDLEEAAR	1.2	0.9	1	11	19	0	24	16	0	18	3	0	14	4.5	0	34	41	0	37	39	0	7.6	28	0	18	15	0	3	14	0	26	22	0	33	25	0	31	25	0	93
243	YP_009725299_NSP3-857-871	YLATALLTLQQIELK	WP_010930807.1	BPE	10	80	0	ALLTLQQIEL	ALLTLQQLHL	-1.6	-1.3	0	8.7	11	0	1.2	0.55	1	1.5	13	0	3.7	16	0	8.6	10	0	8	9.1	0	13	8.2	0	4.5	3	0	18	11	0	15	11	0	14	31	0	16	36	0	4
244	YP_009725299_NSP3-1301-1315	LKTLATHGLAAVNSV	WP_010931075.1	BPE	10	80	0	TLATHGLAAV	TLAGHGLASV	-0.1	-0.3	0	9.9	4.9	0	2.8	1.3	0	6.1	5.8	0	11	11	0	22	27	0	21	28	0	4.9	3.2	0	5.1	1.5	0	6	2.6	0	19	11	0	23	16	0	25	18	0	20
245	YP_009725299_NSP3-1669-1683	SSYIVDSVTVKNGSI	WP_010931429.1	BPE	10	80	0	IVDSVTVKNG	IVDSVTVFSG	-0.4	0.1	0	0.86	2.2	0	6.2	26	0	5.8	8.6	0	5.5	9.7	0	26	37	0	23	34	0	17	25	0	38	44	0	7.7	8.3	0	27	45	0	20	17	0	22	18	0	50
246	YP_009725299_NSP3-1793-1807	TLVATAEAELAKNVS	WP_010931112.1	BPE	9	88.889	0	EAELAKNVS	EAELAKEVS	1.2	0.6	1	29	25	0	76	72	0	66	55	0	58	54	0	80	74	0	87	84	0	32	20	0	29	21	0	10	7.7	0	55	53	0	50	46	0	50	46	0	63
247	YP_009725299_NSP3-141-155	PLEFGATSAALQPEE	WP_010929926.1	BPE	8	87.5	0	TSAALQPE	TSAALKPE	0.6	0.7	1	44	30	0	88	83	0	58	53	0	49	42	0	93	90	0	87	82	0	59	55	0	56	63	0	52	44	0	77	77	0	78	74	0	73	73	0	NP
248	YP_009725299_NSP3-245-259	VYLKHGGGVAGALNK	WP_010931319.1	BPE	8	87.5	0	GGGVAGALN	GNGVAGALN	0.6	0.6	1	64	74	0	100	92	0	50	53	0	51	56	0	74	71	0	78	64	0	88	88	0	82	79	0	91	77	0	77	95	0	55	70	0	52	66	0	50
249	YP_009725299_NSP3-317-331	YENFNQHEVLLAPLL	WP_019247865.1	BPE	8	87.5	0	HEVLLAPL	HLVLLAPL	-2	-1.3	0	52	62	0	6.7	48	0	50	77	0	62	75	0	37	38	0	40	43	0	24	14	0	7.7	12	0	35	14	0	27	0.41	0	61	2.1	0	64	2	0	NP
250	YP_009725299_NSP3-341-355	IHSLRVCVDTVRTNV	WP_010931337.1	BPE	8	87.5	0	CVDTVRTN	CVDTVITN	-0.4	0.2	0	9.5	14	0	60	85	0	48	60	0	51	62	0	87	93	0	84	87	0	56	52	0	79	65	0	52	59	0	81	87	0	81	81	0	80	76	0	NP
251	YP_009725299_NSP3-461-475	LKKDAPYIVGDVVQE	WP_010931321.1	BPE	8	87.5	0	DAPYIVGD	DAAYIVGD	-0.2	0.4	0	69	66	0	86	83	0	88	88	0	93	93	0	97	93	0	93	93	0	62	78	0	62	63	0	28	40	0	87	95	0	90	90	0	94	88	0	NP
252	YP_009725299_NSP3-473-487	VQEGVLTAVVIPTKK	WP_023853666.1	BPE	8	87.5	0	QEGVLTAV	QEGVLTLV	-0.8	-0.2	0	33	49	0	28	27	0	61	64	0	68	72	0	36	41	0	38	44	0	31	19	0	27	17	0	35	24	0	2.6	1.5	0	2.9	2.6	0	3.2	2.6	0	NP
253	YP_009725299_NSP3-529-543	KKCKSAFYILPSIIS	WP_004565905.1	BPE	8	87.5	0	AFYILPSI	AFYNLPSI	-0.5	-1.3	0	32	40	0	14	15	0	19	24	0	27	31	0	2	2.3	0	2.2	2.7	0	18	18	0	5	5.9	0	26	35	0	13	17	0	20	23	0	19	26	0	NP
254	YP_009725299_NSP3-653-667	VPATVSVSSPDAVTA	WP_003807278.1	BPE	8	87.5	0	VSVSSPDA	VSVSSPAA	1	1.3	1	36	40	0	47	70	0	35	55	0	33	52	0	66	73	0	57	60	0	28	55	0	25	54	0	28	46	0	45	66	0	63	68	0	57	66	0	NP
255	YP_009725299_NSP3-681-695	EHFIETISLAGSYKD	WP_010929876.1	BPE	8	87.5	0	TISLAGSY	TISLAGGY	-0.1	-0.2	0	2.9	2.5	0	51	48	0	14	11	0	13	12	0	48	38	0	50	42	0	24	17	0	30	18	0	5.7	2.6	0	48	40	0	26	23	0	26	25	0	NP
256	YP_009725299_NSP3-853-867	DNNCYLATALLTLQQ	WP_010930629.1	BPE	8	87.5	0	LATALLTL	LCTALLTL	-1.9	-1.5	0	68	40	0	13	5.1	0	72	48	0	81	53	0	37	20	0	38	21	0	43	7.9	0	22	5.1	0	45	8.6	0	53	27	0	90	57	0	88	56	0	NP
257	YP_009725299_NSP3-1157-1171	YTPSFKKGAKLLHKP	WP_010929835.1	BPE	8	87.5	0	GAKLLHKP	GAKLLHVP	-0.9	-0.5	0	89	91	0	85	86	0	80	85	0	75	88	0	93	93	0	87	87	0	53	67	0	30	36	0	63	67	0	73	81	0	84	81	0	84	80	0	NP
258	YP_009725299_NSP3-1313-1327	NSVPWDTIANYAKPF	WP_003811322.1	BPE	8	87.5	0	DTIANYAK	ETIANYAK	0.2	0.2	0	18	18	0	64	62	0	7.9	12	0	4.9	7.5	0	58	57	0	55	58	0	41	45	0	27	23	0	21	18	0	36	42	0	27	46	0	26	44	0	NP
259	YP_009725299_NSP3-1789-1803	EKLKTLVATAEAELA	WP_003818932.1	BPE	9	87.5	0	LVATAEAEL	LVAQAEAEL	0.1	0.1	0	7.4	8	0	2.5	2.9	0	21	21	0	21	19	0	9.2	11	0	9.4	11	0	1.7	2	1	4.2	5.2	0	1.1	1.5	1	8.9	11	0	18	20	0	21	24	0	7.7
260	YP_009725304_NSP8-21-35	AYEQAVANGDSEVVL	WP_010930151.1	BPE	10	80	0	AYEQAVANGD	AYDQAAANGD	1.2	0.8	1	24	45	0	42	52	0	30	35	0	35	44	0	6.2	6.5	0	5.6	5.8	0	43	44	0	50	44	0	32	31	0	23	6.3	0	22	4.8	0	21	4.3	0	41
261	YP_009725304_NSP8-161-175	DADSKIVQLSEISMD	WP_003814040.1	BPE	9	88.889	0	IVQLSEISM	IVQLGEISM	-0.7	-0.8	0	4.8	5.6	0	4	5.8	0	8.7	11	0	8.9	9.4	0	7.4	9	0	7.9	9.6	0	1.4	2	1	2.5	3.1	0	0.8	1.2	1	8.7	12	0	20	27	0	22	29	0	13
262	YP_009724392.1_ENV-21-35	LAFVVFLLVTLAILT	WP_003821340.1	BPE	10	80	0	VVFLLVTLAI	LVCLLVTLAI	-2.7	-2.6	0	33	16	0	12	3.1	0	31	8	0	23	8	0	22	0.57	0	25	0.79	0	19	14	0	18	11	0	28	17	0	36	16	0	58	24	0	57	22	0	1.8
263	YP_009724392.1_ENV-45-59	NIVNVSLVKPSFYVY	WP_010930387.1	BPE	10	80	0	IVNVSLVKPS	VVIVSLVKPS	-1	-0.5	0	54	37	0	18	22	0	22	19	0	19	20	0	34	37	0	36	34	0	30	36	0	50	46	0	33	33	0	43	53	0	54	46	0	53	37	0	33
264	YP_009724392.1_ENV-9-23	TGTLIVNSVLLFLAF	WP_010929767.1	BPE	8	87.5	0	SVLLFLAF	SVLKFLAF	-2	-2.9	0	20	34	0	23	34	0	16	31	0	13	21	0	3.3	5.8	0	4	7.1	0	6.3	13	0	0.43	4.6	0	4	7.1	0	21	30	0	19	27	0	20	29	0	NP
265	YP_009724390.1_SPIKE-253-267	DSSSGWTAGAAAYYV	WP_010931004.1	BPE	11	81.818	0	SSSGWTAGAAA	QSSGWTAGADA	1.3	1.1	1	7.8	5.8	0	18	9.1	0	15	9.9	0	12	7.5	0	41	37	0	39	35	0	14	4	0	28	9.1	0	20	7.7	0	21	9.8	0	24	21	0	24	22	0	81
266	YP_009724390.1_SPIKE-257-271	GWTAGAAAYYVGYLQ	WP_010930752.1	BPE	10	80	0	AGAAAYYVGY	AGAAAHRVGY	0.8	0	0	0.99	0.69	1	22	15	0	1.3	1.8	1	1.1	0.63	1	15	8	0	17	11	0	3	8.4	0	6	14	0	0.31	0.33	1	7.5	7.1	0	3.6	3.8	0	3.3	4.1	0	24
267	YP_009724390.1_SPIKE-509-523	RVVVLSFELLHAPAT	WP_010929828.1	BPE	10	80	0	SFELLHAPAT	SFELAEAPAT	0.6	-0.4	0	29	33	0	17	18	0	43	52	0	38	40	0	27	25	0	27	22	0	18	15	0	20	11	0	11	12	0	1.3	1.3	1	4.5	4.6	0	3.3	3.5	0	3.3
268	YP_009724390.1_SPIKE-513-527	LSFELLHAPATVCGP	WP_010930565.1	BPE	10	80	0	LSFELLHAPA	LPFELLHALA	-1.5	-1	0	11	31	0	6.9	20	0	18	37	0	17	29	0	6	25	0	6.8	22	0	0.04	28	0	0.25	21	0	0.02	17	0	2.2	29	0	5.6	50	0	7	48	0	26
269	YP_009724390.1_SPIKE-617-631	CTEVPVAIHADQLTP	WP_010930811.1	BPE	10	80	0	CTEVPVAIHA	CTSVPVAIAA	-0.1	-0.1	0	4.7	1.8	0	6.3	11	0	7.8	11	0	6.3	8	0	26	13	0	28	24	0	4.6	9.4	0	12	19	0	2.5	6.6	0	9.6	0.53	0	18	0.5	0	17	0.32	0	6.5
270	YP_009724390.1_SPIKE-249-263	LTPGDSSSGWTAGAA	WP_010931004.1	BPE	9	88.889	0	SSSGWTAGA	QSSGWTAGA	1.1	1.1	1	7.8	5.8	0	19	9.6	0	15	9.9	0	12	7.5	0	41	38	0	39	35	0	14	9.3	0	37	34	0	20	18	0	29	23	0	24	21	0	24	22	0	80
271	YP_009724390.1_SPIKE-1-15	MFVFLVLLPLVSSQC	WP_003817813.1	BPE	8	87.5	0	VFLVLLPL	VFLRLLPL	-2.4	-2.8	0	67	74	0	35	32	0	58	65	0	56	56	0	5.5	6.2	0	6.1	7.8	0	25	43	0	4	20	0	60	56	0	46	49	0	76	81	0	76	76	0	NP
272	YP_009724390.1_SPIKE-233-247	INITRFQTLLALHRS	WP_010926959.1	BPE	8	87.5	0	QTLLALHR	QTLLATHR	-0.7	-1.5	0	23	27	0	67	63	0	13	11	0	7.3	5.9	0	45	45	0	48	50	0	58	67	0	47	57	0	50	59	0	50	53	0	43	45	0	39	44	0	NP
273	YP_009724390.1_SPIKE-257-271	GWTAGAAAYYVGYLQ	WP_010931004.1	BPE	8	87.5	0	GWTAGAAA	GWTAGADA	1.1	0.8	1	87	80	0	70	45	0	82	63	0	88	72	0	47	38	0	45	37	0	76	46	0	77	45	0	70	44	0	66	42	0	84	72	0	84	70	0	NP
274	YP_009724390.1_SPIKE-405-419	DEVRQIAPGQTGKIA	WP_010930322.1	BPE	8	87.5	0	RQIAPGQT	RQIAPGKT	1.1	1.1	1	72	62	0	50	41	0	25	22	0	38	31	0	56	44	0	59	47	0	29	27	0	31	29	0	25	20	0	9.5	6.6	0	16	16	0	14	13	0	NP
275	YP_009724390.1_SPIKE-449-463	YNYLYRLFRKSNLKP	WP_010930071.1	BPE	8	87.5	0	RLFRKSNL	RLFRKSLL	-1.4	-0.7	0	34	43	0	6	8.3	0	6.2	9.9	0	20	24	0	9.4	15	0	11	15	0	6.6	5.5	0	0.27	0.19	1	39	37	0	15	17	0	39	34	0	40	37	0	NP
276	YP_009724390.1_SPIKE-509-523	RVVVLSFELLHAPAT	WP_003815964.1	BPE	8	87.5	0	ELLHAPAT	ELAHAPAT	0.6	-0.1	0	40	55	0	46	40	0	57	62	0	82	82	0	82	76	0	78	74	0	37	44	0	15	15	0	33	38	0	30	34	0	29	33	0	24	29	0	NP
277	YP_009724390.1_SPIKE-701-715	AENSVAYSNNSIAIP	WP_010930651.1	BPE	8	100	0	SVAYSNNS	SVAYSNNS	0.7	0.7	1	35	35	0	67	67	0	38	38	0	31	31	0	84	84	0	84	84	0	25	25	0	32	32	0	32	32	0	66	66	0	56	56	0	57	57	0	NP
278	YP_009724390.1_SPIKE-837-851	YGDCLGDIAARDLIC	WP_010930080.1	BPE	8	87.5	0	LGDIAARD	LKDIAARD	0.9	0.2	0	91	68	0	100	88	0	94	93	0	100	95	0	90	90	0	93	93	0	88	98	0	80	85	0	91	74	0	95	95	0	94	97	0	88	94	0	NP
279	YP_009724390.1_SPIKE-869-883	MIAQYTSALLAGTIT	WP_010929741.1	BPE	8	87.5	0	TSALLAGT	TSALMAGT	-0.3	-0.5	0	33	31	0	74	68	0	60	57	0	46	46	0	87	87	0	84	84	0	48	49	0	61	60	0	54	53	0	87	81	0	81	78	0	80	76	0	NP
280	YP_009724390.1_SPIKE-893-907	ALQIPFAMQMAYRFN	WP_010929799.1	BPE	8	87.5	0	IPFAMQMA	IPFTMQMA	-0.7	-0.8	0	53	49	0	36	33	0	41	37	0	51	48	0	57	53	0	58	53	0	3	2.8	0	9.3	9.4	0	3.9	3.2	0	35	32	0	58	56	0	51	48	0	NP
281	YP_009724390.1_SPIKE-989-1003	AEVQIDRLITGRLQS	WP_010929759.1	BPE	8	87.5	0	DRLITGRL	DRLIEGRL	-0.5	-0.7	0	46	41	0	63	60	0	66	60	0	82	73	0	26	23	0	29	25	0	28	18	0	4.5	2.9	0	36	29	0	22	18	0	22	19	0	19	15	0	NP
282	YP_009724390.1_SPIKE-1221-1235	IAGLIAIVMVTIMLC	WP_010931007.1	BPE	8	87.5	0	IAGLIAIV	IAGLVAIV	-1.5	-1.7	0	45	45	0	15	13	0	55	54	0	56	54	0	36	33	0	38	35	0	28	28	0	18	16	0	24	24	0	45	44	0	63	61	0	62	59	0	NP
283	YP_009725300_NSP4-329-343	LCLTPVYSFLPGVYS	WP_033446227.1	BPE	10	80	0	LCLTPVYSFL	LCMTPVLSFL	-1.3	-1.1	0	9.3	11	0	1.8	1.9	1	12	20	0	13	21	0	2.7	2.6	0	3.3	3.4	0	3.7	7.8	0	4.2	6.5	0	1.1	2	1	11	12	0	8.6	13	0	11	16	0	19
284	YP_009725300_NSP4-145-159	FATSACVLAAECTIF	WP_003811709.1	BPE	8	87.5	0	SACVLAAE	SACLLAAE	-1.2	-0.9	0	71	73	0	81	83	0	67	62	0	56	52	0	100	97	0	97	97	0	65	60	0	64	65	0	52	50	0	81	81	0	90	90	0	88	88	0	NP
285	YP_009725300_NSP4-409-423	FSTFEEAALCTFLLN	WP_010930466.1	BPE	8	87.5	0	AALCTFLL	AALFTFLL	-2.3	-2.1	0	37	57	0	16	26	0	45	63	0	28	43	0	14	23	0	15	23	0	15	29	0	9	17	0	22	33	0	21	32	0	35	56	0	36	56	0	NP
286	YP_009724397.2_NP-209-223	RMAGNGGDAALALLL	WP_010931294.1	BPE	10	80	0	MAGNGGDAAL	QAGQGGDAAL	1.4	1.2	1	23	11	0	15	12	0	24	17	0	27	19	0	14	12	0	14	13	0	1.8	1.6	1	5.4	4.7	0	4.5	2	0	6.3	5.1	0	18	14	0	16	13	0	74
287	YP_009724397.2_NP-217-231	AALALLLLDRLNQLE	WP_010929786.1	BPE	10	80	0	AALALLLLDR	ARLALLPLDR	-1.1	-2.2	0	16	22	0	17	19	0	0.42	1.6	1	1.2	2	1	20	31	0	19	30	0	28	49	0	36	60	0	37	39	0	22	39	0	26	21	0	23	27	0	30
288	YP_009724397.2_NP-241-255	QQGQTVTKKSAAEAS	WP_010931007.1	BPE	10	80	0	GQTVTKKSAA	GQTVTEKSLA	1.5	0.9	1	11	21	0	13	37	0	24	18	0	19	19	0	18	61	0	18	60	0	17	6.6	0	16	2.7	0	16	18	0	1.8	8.7	0	7	15	0	6.7	16	0	77
289	YP_009724397.2_NP-81-95	DDQIGYYRRATRRIR	WP_010926777.1	BPE	8	87.5	0	RRATRRIR	RYATRRIR	-0.2	0	0	66	49	0	85	81	0	12	20	0	20	34	0	20	40	0	16	41	0	37	31	0	19	16	0	55	54	0	58	38	0	46	39	0	49	35	0	NP
290	YP_009724397.2_NP-209-223	RMAGNGGDAALALLL	WP_010930666.1	BPE	8	87.5	0	GGDAALAL	GGTAALAL	-0.1	0.2	0	70	22	0	46	28	0	52	42	0	53	48	0	38	28	0	41	28	0	20	14	0	13	11	0	33	19	0	27	15	0	67	53	0	64	50	0	NP
291	YP_009724397.2_NP-237-251	KGQQQQGQTVTKKSA	WP_010931007.1	BPE	8	87.5	0	GQTVTKKS	GQTVTEKS	1.1	0.9	1	95	96	0	82	88	0	78	72	0	93	93	0	90	100	0	90	100	0	98	93	0	83	68	0	79	83	0	53	56	0	64	53	0	60	54	0	NP
292	YP_009724397.2_NP-285-299	NFGDQELIRQGTDYK	WP_003808629.1	BPE	8	87.5	0	GDQELIRQ	GDQELARQ	0.7	0.1	0	66	62	0	90	85	0	69	60	0	72	58	0	100	93	0	100	97	0	88	81	0	64	58	0	77	67	0	45	37	0	28	23	0	26	21	0	NP
293	YP_009725305_NSP9-33-47	NTTKGGRFVLALLSD	WP_010931570.1	BPE	10	80	0	GGRFVLALLS	GGRDVLAPLS	0.2	-1.6	0	24	28	0	12	17	0	24	20	0	23	20	0	15	9.7	0	17	13	0	1.7	4.5	0	2.4	6.2	0	12	29	0	9.7	12	0	21	20	0	19	17	0	68
294	YP_009725305_NSP9-37-51	GGRFVLALLSDLQDL	WP_003813570.1	BPE	8	87.5	0	VLALLSDL	VLALLSIL	-2.5	-1.7	0	35	30	0	4.1	6.2	0	32	50	0	43	57	0	21	29	0	22	28	0	17	26	0	4.8	8.9	0	42	47	0	30	32	0	56	63	0	59	68	0	NP
295	YP_009725305_NSP9-81-95	KGPKVKYLYFIKGLN	WP_003820744.1	BPE	8	87.5	0	YLYFIKGL	YLAFIKGL	-1.7	-1.9	0	19	31	0	1.7	1.5	1	38	26	0	54	42	0	5.9	8.7	0	6.2	9.4	0	14	15	0	2	1.8	1	28	30	0	17	15	0	30	32	0	34	33	0	NP
296	YP_009725305_NSP9-101-113	MVLGSLAATVRLQ	WP_010930464.1	BPE	8	87.5	0	LAATVRLQ	LAATVRQQ	0	-0.7	0	53	40	0	76	71	0	45	38	0	49	39	0	90	82	0	93	84	0	30	26	0	28	34	0	22	21	0	73	68	0	67	70	0	60	66	0	NP
297	YP_009725309_35EXON-361-375	YKIEELFYSYATHSD	WP_010930895.1	BPE	10	80	0	EELFYSYATH	EEDFNSYATH	0.7	-0.5	0	12	13	0	44	26	0	20	4.7	0	19	8.2	0	42	28	0	37	32	0	17	22	0	16	19	0	7	5	0	3	2.8	0	2.7	2.5	0	2.6	2	0	91
298	YP_009725309_35EXON-69-83	YPNMFITREEAIRHV	WP_003815190.1	BPE	8	87.5	0	ITREEAIR	ISREEAIR	1.2	1	1	41	28	0	70	62	0	15	9.6	0	14	9.4	0	69	66	0	74	69	0	42	33	0	39	34	0	46	41	0	61	53	0	64	61	0	59	56	0	NP
299	YP_009725309_35EXON-97-111	TREAVGTNLPLQLGF	WP_010930353.1	BPE	8	87.5	0	GTNLPLQL	GTNLTLQL	-0.6	-0.2	0	11	8.9	0	18	16	0	22	17	0	20	17	0	24	19	0	24	21	0	12	11	0	14	11	0	33	30	0	18	14	0	38	30	0	39	30	0	NP
300	YP_009725309_35EXON-469-483	KSATCITRCNLGGAV	WP_010930887.1	BPE	8	87.5	0	RCNLGGAV	RCVLGGAV	-0.7	-0.1	0	63	49	0	47	55	0	62	47	0	76	68	0	66	61	0	71	66	0	23	17	0	20	15	0	52	50	0	39	38	0	76	67	0	73	64	0	NP
301	YP_009725310_RNASE-177-191	NYYKKVDGVVQQLPE	WP_010929997.1	BPE	8	100	0	VDGVVQQL	VDGVVQQL	-0.2	-0.2	0	8.3	8.3	0	14	14	0	45	45	0	49	49	0	16	16	0	16	16	0	15	15	0	12	12	0	16	16	0	6.4	6.4	0	9.8	9.8	0	12	12	0	NP
302	YP_009725310_RNASE-301-315	DFVEIIKSQDLSVVS	WP_010931260.1	BPE	8	87.5	0	SQDLSVVS	SQDLSVVA	-0.2	-0.1	0	17	18	0	19	39	0	38	40	0	34	34	0	45	50	0	43	50	0	31	46	0	20	33	0	22	29	0	7.5	14	0	23	30	0	23	30	0	NP
303	YP_009724391.1_ORF3a-101-115	LEAPFLYLYALVYFL	WP_035125344	CTE	10	80	0	LEAPFLYLYA	LSAPFLYLSA	-1	-1.2	0	4.5	0.67	0	11	12	0	13	5.8	0	8.1	4.4	0	17	3.5	0	15	4.7	0	6.6	8.3	0	8.1	15	0	9.2	0.89	0	20	0.57	0	17	0.05	0	17	0.02	0	20
304	YP_009725307_POL-141-155	TLKEILVTYNCCDDD	WP_011100403	CTE	8	87.5	0	KEILVTYN	KEILNTYN	-0.4	-1	0	66	71	0	79	76	0	68	61	0	65	56	0	57	59	0	67	67	0	62	62	0	48	61	0	28	44	0	6.1	5.1	0	7.9	5.6	0	6.4	5	0	NP
305	YP_009725307_POL-357-371	QDVNLHSSRLSFKEL	WP_011099228	CTE	8	87.5	0	SRLSFKEL	SQLSFKEL	-0.6	-0.7	0	45	35	0	15	30	0	47	30	0	38	39	0	15	15	0	16	15	0	18	11	0	3.3	1.8	0	19	27	0	3.4	6.8	0	12	14	0	9.8	13	0	NP
306	YP_009725307_POL-365-379	RLSFKELLVYAADPA	WP_011099228	CTE	8	87.5	0	RLSFKELL	QLSFKELL	-1.1	-1.2	0	27	28	0	11	6.9	0	49	19	0	62	36	0	21	13	0	22	13	0	35	19	0	2.7	2.3	0	47	48	0	16	19	0	35	33	0	36	38	0	NP
307	YP_009725307_POL-493-507	VIVNNLDKSAGFPFN	WP_011100662	CTE	8	87.5	0	VIVNNLDK	VILNNLDK	-0.8	-0.5	0	52	53	0	54	57	0	4.2	5.2	0	4.8	5.7	0	66	73	0	69	74	0	74	74	0	66	67	0	59	56	0	77	77	0	70	70	0	66	64	0	NP
308	YP_009725307_POL-537-551	PTITQMNLKYAISAK	WP_035109175	CTE	8	87.5	0	NLKYAISA	NLKFAISA	-1	-0.6	0	49	50	0	12	16	0	41	44	0	58	65	0	68	73	0	63	66	0	26	25	0	2.5	1.8	0	35	35	0	40	43	0	50	51	0	49	51	0	NP
309	YP_009725307_POL-541-555	QMNLKYAISAKNRAR	WP_011098808	CTE	8	87.5	0	AISAKNRA	ALSAKNRA	0.4	0.4	1	58	55	0	24	45	0	31	31	0	62	50	0	80	82	0	76	80	0	39	31	0	12	14	0	63	52	0	44	50	0	49	50	0	51	53	0	NP
310	YP_009725303_NSP7-5-19	DVKCTSVVLLSVLQQ	WP_011098951	CTE	8	87.5	0	TSVVLLSV	TSVVLLAV	-1.8	-1.7	0	32	31	0	27	26	0	47	42	0	31	27	0	48	39	0	44	35	0	30	32	0	20	19	0	36	40	0	50	50	0	72	70	0	73	73	0	NP
311	YP_009724394.1_ORF6-29-43	LDYIINLIIKNLSKS	WP_011100485	CTE	8	87.5	0	NLIIKNLS	NQIIKNLS	-0.7	-1.3	0	72	55	0	72	36	0	64	46	0	75	71	0	70	76	0	67	71	0	56	41	0	13	7	0	34	40	0	28	57	0	33	61	0	31	68	0	NP
312	YP_009725301_3CPR-277-291	NGRTILGSALLEDEF	WP_011099273	CTE	8	87.5	0	RTILGSAL	RTILGSFL	-1.2	-0.7	0	14	17	0	15	20	0	15	15	0	12	14	0	13	17	0	14	18	0	5.8	1.4	0	6.7	1.9	0	27	13	0	14	8.9	0	37	29	0	36	27	0	NP
313	YP_009725311_2ORMT-133-147	DPKTKNVTKENDSKE	WP_011099164	CTE	8	87.5	0	VTKENDSK	VTKENDVK	1	1.5	1	26	28	0	71	71	0	9.4	8.9	0	7.5	7.8	0	65	68	0	66	69	0	45	46	0	37	40	0	44	53	0	51	55	0	57	60	0	50	51	0	NP
314	YP_009725308_HEL-277-291	YSTLQGPPGTGKSHF	WP_011098575	CTE	11	90.909	0	LQGPPGTGKSH	VQGPPGTGKSH	2.2	2.1	1	14	16	0	18	20	0	0.32	0.49	1	0.4	0.69	1	18	22	0	20	24	0	3.6	3.6	0	25	25	0	3.8	3.8	0	12	13	0	10	12	0	9.5	11	0	76
315	YP_009725308_HEL-277-291	YSTLQGPPGTGKSHF	WP_035124884	CTE	10	80	0	LQGPPGTGKS	LYGPPGTGKT	2	2.2	1	16	16	0	24	20	0	1.5	0.49	1	2.7	0.69	0	4.8	22	0	4.4	24	0	17	19	0	21	33	0	19	22	0	39	13	0	21	13	0	24	11	0	57
316	YP_009725308_HEL-281-295	QGPPGTGKSHFAIGL	WP_011098575	CTE	10	100	0	QGPPGTGKSH	QGPPGTGKSH	2.4	2.4	1	39	39	0	72	72	0	20	20	0	29	29	0	51	51	0	54	54	0	3.6	3.6	0	25	25	0	3.8	3.8	0	36	36	0	12	12	0	14	14	0	93
317	YP_009725308_HEL-133-147	FAAETLKATEETFKL	WP_011098478	CTE	9	88.889	0	KATEETFKL	KATEETVKL	0.7	0.5	1	14	10	0	3.8	2.8	0	13	13	0	12	11	0	6	3.2	0	6.3	3.6	0	2.2	3.4	0	4.4	5.1	0	1.8	2	1	5.7	5.6	0	9.6	11	0	8.7	8.9	0	67
318	YP_009725308_HEL-561-575	FNVAITRAKVGILCI	WP_011098575	CTE	9	88.889	0	FNVAITRAK	FNVAATRAK	0.1	-0.5	0	21	19	0	48	43	0	4.3	3.6	0	3	2.4	0	36	31	0	40	34	0	23	21	0	39	34	0	16	16	0	25	21	0	21	20	0	20	18	0	13
319	YP_009725308_HEL-177-191	NRNYVFTGYRVTKNS	WP_011099998	CTE	8	87.5	0	VFTGYRVT	VFRGYRVT	-0.5	-0.3	0	72	69	0	78	67	0	33	52	0	53	59	0	33	24	0	35	28	0	20	46	0	10	33	0	51	50	0	58	57	0	70	78	0	70	80	0	NP
320	YP_009725308_HEL-273-287	GMQKYSTLQGPPGTG	WP_011098575	CTE	8	87.5	0	LQGPPGTG	VQGPPGTG	2.5	2.3	1	62	63	0	66	70	0	38	49	0	61	70	0	50	57	0	57	66	0	50	54	0	47	49	0	41	43	0	31	36	0	37	44	0	35	41	0	NP
321	YP_009725308_HEL-273-287	GMQKYSTLQGPPGTG	WP_035124884	CTE	8	87.5	0	LQGPPGTG	LYGPPGTG	2	2.3	1	63	63	0	57	70	0	49	49	0	64	70	0	12	57	0	12	66	0	46	54	0	47	49	0	45	43	0	66	36	0	67	44	0	62	41	0	NP
322	YP_009725308_HEL-277-291	YSTLQGPPGTGKSHF	WP_011099293	CTE	8	87.5	0	GPPGTGKS	GPPGTGKT	2.6	2.6	1	80	83	0	81	86	0	72	70	0	76	73	0	90	97	0	90	97	0	9.1	11	0	36	41	0	24	27	0	58	61	0	44	49	0	46	51	0	NP
323	YP_009725308_HEL-293-307	IGLALYYPSARIVYT	WP_011099956	CTE	8	87.5	0	YYPSARIV	YYKSARIV	-0.3	0.2	0	39	41	0	45	30	0	50	51	0	57	61	0	4.7	2.3	0	4.2	1.9	0	17	20	0	3.7	11	0	23	25	0	35	30	0	41	32	0	46	33	0	NP
324	YP_009725308_HEL-321-335	ALKYLPIDKCSRIIP	WP_035110393	CTE	8	87.5	0	IDKCSRII	IDKVSRII	-0.6	-0.7	0	29	53	0	49	77	0	62	80	0	64	81	0	34	59	0	32	58	0	23	38	0	9.7	21	0	46	70	0	19	32	0	18	35	0	19	37	0	NP
325	YP_009725308_HEL-537-551	QGSEYDYVIFTQTTE	WP_035109029	CTE	8	87.5	0	GSEYDYVI	GSEIDYVI	-0.1	0.3	0	15	16	0	26	33	0	57	60	0	54	58	0	26	36	0	30	37	0	38	45	0	30	28	0	40	47	0	27	33	0	54	59	0	53	60	0	NP
326	YP_009725297_LP-85-99	MVELVAELEGIQYGR	WP_011100400	CTE	10	80	0	LVAELEGIQY	LVAILEGIRY	-1.3	-0.5	0	0.6	0.08	1	21	29	0	3	6.5	0	2.2	5.2	0	5.9	14	0	7.8	15	0	7.8	7.9	0	15	19	0	0.1	0.13	1	8.7	9.9	0	4.2	6	0	3.4	5	0	9.5
327	YP_009725297_LP-145-159	LGDELGTDPYEDFQE	WP_011100215	CTE	8	87.5	0	GTDPYEDF	GRDPYEDF	1.5	1.6	1	21	1.5	0	40	39	0	36	31	0	44	27	0	8.6	13	0	9.6	13	0	24	26	0	21	32	0	21	13	0	11	24	0	13	23	0	13	25	0	NP
328	YP_009724395.1_ORF7a-1-15	MKIILFLALITLATC	WP_011100002	CTE	12	91.667	0	IILFLALITLAT	IILFLALITLIT	-2.8	-2.5	0	13	9.8	0	0.27	0.27	1	8	8	0	12	12	0	0.67	2.6	0	1	3.5	0	6.2	6.2	0	3	3	0	8.9	8.9	0	5.4	5.4	0	21	21	0	19	19	0	0.15
329	YP_009724395.1_ORF7a-25-39	RGTTVLLKEPCSSGT	WP_011099283	CTE	11	81.818	0	VLLKEPCSSGT	VLLKEPFSKGT	0.1	0.3	0	14	43	0	8	6.5	0	0.04	19	0	0.08	26	0	9.3	48	0	11	46	0	21	21	0	6.1	7.5	0	19	35	0	22	47	0	21	51	0	21	54	0	31
330	YP_009724395.1_ORF7a-5-19	LFLALITLATCELYH	WP_011100002	CTE	10	90	0	LFLALITLAT	LFLALITLIT	-2.6	-2.2	0	13	9.8	0	1.4	0.66	1	22	17	0	27	20	0	0.67	8.5	0	1	9.9	0	23	13	0	15	14	0	26	17	0	22	28	0	25	44	0	24	39	0	0.08
331	YP_009724395.1_ORF7a-101-115	FLIVAAIVFITLCFT	WP_011099871	CTE	8	87.5	0	AAIVFITL	AAILFITL	-2.5	-2.1	0	41	40	0	11	11	0	34	29	0	24	22	0	8.6	8	0	11	9.1	0	4	3.5	0	1.3	1.3	1	6.4	5.3	0	8.1	7.6	0	17	16	0	18	18	0	NP
332	YP_009725318.1_ORF7b-25-39	LIIFWFSLELQDHNE	WP_035124806	CTE	8	87.5	0	FSLELQDH	FYLELQDH	-0.9	-0.5	0	60	22	0	61	64	0	77	65	0	81	52	0	17	82	0	18	84	0	81	72	0	62	55	0	36	28	0	68	73	0	68	70	0	57	66	0	NP
333	YP_009725298_NSP2-345-359	EQKSILSPLYAFASE	WP_035124382	CTE	10	80	0	ILSPLYAFAS	ILSPNYANAS	0.6	-0.8	0	7.7	5.6	0	0.36	0.22	1	6.6	5.6	0	14	8.4	0	15	14	0	12	12	0	14	19	0	7	15	0	16	20	0	23	25	0	25	31	0	25	37	0	30
334	YP_009725298_NSP2-453-467	EKFKEGVEFLRDGWE	WP_011100706	CTE	10	80	0	KEGVEFLRDG	KEGVEFQLDG	0.5	0	0	77	82	0	73	81	0	76	82	0	75	77	0	59	54	0	66	63	0	72	76	0	58	53	0	34	41	0	25	25	0	9.2	11	0	9.8	11	0	93
335	YP_009725298_NSP2-593-607	AVEAPLVGTPVCING	WP_011100465	CTE	10	80	0	LVGTPVCING	LVGTIVGING	-0.6	-0.2	0	54	58	0	57	58	0	36	34	0	38	33	0	43	38	0	48	42	0	47	57	0	55	70	0	35	43	0	55	73	0	61	70	0	55	64	0	31
336	YP_009725298_NSP2-69-83	YELQTPFEIKLAKKF	WP_035125273	CTE	8	87.5	0	EIKLAKKF	EIKKAKKF	0.5	-0.7	0	24	26	0	62	56	0	41	47	0	64	69	0	24	20	0	26	23	0	18	19	0	0.85	1.5	1	9.1	8.8	0	15	7.2	0	1.5	0.65	1	1.9	0.59	1	NP
337	YP_009725298_NSP2-437-451	FGTVYEKLKPVLDWL	WP_011099872	CTE	8	87.5	0	GTVYEKLK	GTVYNKLK	-0.1	0	0	35	41	0	72	75	0	4.7	6.5	0	3.9	4.6	0	73	74	0	74	80	0	62	76	0	69	75	0	67	72	0	51	61	0	48	53	0	53	56	0	NP
338	YP_009724393.1_MP-133-147	LLESELVIGAVILRG	WP_035125104	CTE	9	88.889	0	ELVIGAVIL	ELVIGDVIL	-1.2	-1.6	0	17	19	0	2.8	3.7	0	36	29	0	36	32	0	11	9.8	0	12	12	0	6.7	5.2	0	4.1	2.2	0	3.2	4.6	0	4.9	5.1	0	12	8.7	0	12	11	0	19
339	YP_009724393.1_MP-5-19	NGTITVEELKKLLEQ	WP_011099907	CTE	8	87.5	0	VEELKKLL	VEELKKEL	-0.1	-0.8	0	32	24	0	50	48	0	69	56	0	77	71	0	35	27	0	30	26	0	20	21	0	5	5.6	0	24	27	0	2.2	2.2	0	2.4	2.3	0	2.7	2.5	0	NP
340	YP_009724393.1_MP-157-171	GRCDIKDLPKEITVA	WP_011099043	CTE	8	87.5	0	IKDLPKEI	IKDNPKEI	1.3	1.6	1	46	43	0	48	41	0	49	58	0	71	76	0	24	29	0	26	33	0	30	28	0	7.7	9.8	0	42	46	0	19	17	0	30	31	0	30	32	0	NP
341	YP_009725299_NSP3-421-435	VTTTLEETKFLTENL	WP_011099591	CTE	10	80	0	EETKFLTENL	EETKALIENL	-0.2	-0.2	0	6	5.6	0	16	24	0	23	31	0	21	24	0	9.4	11	0	11	12	0	6.7	7.1	0	2	3.2	0	5.6	6.4	0	11	15	0	5.6	4.1	0	4.1	3.1	0	77
342	YP_009725299_NSP3-529-543	KKCKSAFYILPSIIS	WP_035110747	CTE	10	80	0	SAFYILPSII	SAFYILSSVI	-1.5	-1.3	0	16	19	0	2	1.8	1	12	11	0	7.8	6.9	0	0.94	0.5	1	1.1	0.63	1	2.5	2	0	3.5	3.1	0	2.7	1.9	0	8.3	4.5	0	11	8.8	0	13	9	0	15
343	YP_009725299_NSP3-697-711	SYSGQSTQLGIEFLK	WP_035124920	CTE	9	88.889	0	QSTQLGIEF	QSTQSGIEF	0.8	-0.1	0	1.9	2	1	28	23	0	12	12	0	11	9.7	0	3.5	2.5	0	4	3.3	0	4.6	5.3	0	14	15	0	0.57	0.55	1	8.1	6.4	0	6.4	5.5	0	6.2	5.2	0	76
344	YP_009725299_NSP3-13-27	IEVQGYKSVNITFEL	WP_011099856	CTE	8	87.5	0	GYKSVNIT	GYKSVIIT	-0.7	0.3	0	70	71	0	60	72	0	33	38	0	47	56	0	12	16	0	14	17	0	50	47	0	36	37	0	47	48	0	42	43	0	59	61	0	59	60	0	NP
345	YP_009725299_NSP3-29-43	ERIDKVLNEKCSAYT	WP_011098778	CTE	8	87.5	0	IDKVLNEK	IDEVLNEK	-0.1	-0.3	0	13	20	0	51	64	0	12	11	0	9.4	8.5	0	54	60	0	52	55	0	57	55	0	59	51	0	51	53	0	49	50	0	38	35	0	38	30	0	NP
346	YP_009725299_NSP3-213-227	YLKLTDNVYIKNADI	WP_035125101	CTE	8	87.5	0	TDNVYIKN	TDNVPIKN	0.8	-0.1	0	21	26	0	92	92	0	59	76	0	69	69	0	84	73	0	93	84	0	72	81	0	54	51	0	72	79	0	68	73	0	29	32	0	26	33	0	NP
347	YP_009725299_NSP3-301-315	GPNVNKGEDIQLLKS	WP_035109352	CTE	8	87.5	0	NKGEDIQL	NKGEDIIL	0.2	0.8	0	72	69	0	56	53	0	82	80	0	90	88	0	41	39	0	43	43	0	42	42	0	13	12	0	29	32	0	24	25	0	43	35	0	39	34	0	NP
348	YP_009725299_NSP3-381-395	VEQKIAEIPKEEVKP	WP_011099920	CTE	8	87.5	0	EIPKEEVK	EIPKEEEK	1.6	1.1	1	59	58	0	75	74	0	37	34	0	36	33	0	82	80	0	87	84	0	68	61	0	55	48	0	57	50	0	46	42	0	29	27	0	28	26	0	NP
349	YP_009725299_NSP3-425-439	LEETKFLTENLLLYI	WP_011100577	CTE	8	87.5	0	LTENLLLY	LTEKLLLY	-1.6	-1.5	0	0.08	0.05	1	33	30	0	8.4	8.1	0	8.3	6.9	0	29	23	0	27	22	0	36	32	0	24	34	0	4.8	3.7	0	33	25	0	24	23	0	25	24	0	NP
350	YP_009725299_NSP3-605-619	YFYTSKTTVASLINT	WP_035125029	CTE	8	87.5	0	KTTVASLI	KTTVASTI	0.3	-0.4	0	26	19	0	32	36	0	26	25	0	27	26	0	23	25	0	22	22	0	13	20	0	19	35	0	46	56	0	33	41	0	44	49	0	44	52	0	NP
351	YP_009725299_NSP3-681-695	EHFIETISLAGSYKD	WP_011099660	CTE	8	87.5	0	SLAGSYKD	SLAGEYKD	0.7	0.6	1	84	81	0	67	69	0	65	59	0	90	82	0	87	84	0	87	84	0	84	76	0	64	64	0	83	79	0	87	87	0	72	63	0	73	66	0	NP
352	YP_009725299_NSP3-701-715	QSTQLGIEFLKRGDK	WP_011100609	CTE	8	87.5	0	EFLKRGDK	EFLKRGIK	-0.6	0.2	0	62	74	0	83	95	0	20	42	0	30	56	0	42	59	0	43	62	0	58	74	0	14	32	0	50	63	0	50	70	0	42	59	0	42	62	0	NP
353	YP_009725299_NSP3-777-791	GPTYLDGADVTKIKP	WP_011099929	CTE	8	87.5	0	GADVTKIK	GQDVTKIK	0.5	0.4	1	36	17	0	58	64	0	8.4	8.8	0	8.3	8.5	0	61	71	0	60	67	0	64	44	0	58	52	0	46	36	0	23	52	0	27	51	0	27	49	0	NP
354	YP_009725299_NSP3-1125-1139	QLTGYKKPASRELKV	WP_011099659	CTE	8	87.5	0	KKPASREL	KKPASRIL	0.5	1.1	1	69	68	0	71	66	0	39	37	0	64	66	0	25	27	0	27	29	0	16	15	0	8	8.2	0	45	40	0	21	20	0	33	31	0	34	31	0	NP
355	YP_009725299_NSP3-1289-1303	IKKPNELSRVLGLKT	WP_035111301	CTE	8	87.5	0	NELSRVLG	NELNRVLG	-0.5	-0.5	0	75	73	0	77	78	0	69	68	0	82	81	0	45	56	0	74	74	0	49	49	0	20	19	0	38	36	0	18	18	0	8.4	8.2	0	7.9	7.7	0	NP
356	YP_009725299_NSP3-1377-1391	PTTIAKNTVKSVGKF	WP_011100305	CTE	8	87.5	0	KNTVKSVG	KNTVKSRG	0.8	0.5	1	96	95	0	100	100	0	78	77	0	90	84	0	90	90	0	97	97	0	98	84	0	70	58	0	98	98	0	95	95	0	90	94	0	88	94	0	NP
357	YP_009725299_NSP3-1401-1415	KSPNFSKLINIIIWF	WP_035124818	CTE	8	87.5	0	SKLINIII	SKLENIII	-1	-1.9	0	56	58	0	35	46	0	52	59	0	66	71	0	21	26	0	25	30	0	39	38	0	9.3	8.8	0	30	40	0	11	13	0	23	26	0	19	24	0	NP
358	YP_009725299_NSP3-1493-1507	ISSFKWDLTAFGLVA	WP_011099343	CTE	8	87.5	0	LTAFGLVA	LTAFGLQA	-0.7	-1.2	0	12	13	0	23	24	0	27	26	0	27	27	0	63	70	0	58	64	0	25	21	0	35	31	0	26	24	0	52	43	0	64	72	0	66	73	0	NP
359	YP_009725299_NSP3-1597-1611	RNRATRVECTTIVNG	WP_011100542	CTE	8	87.5	0	ECTTIVNG	ETTTIVNG	0.9	-0.2	0	27	89	0	77	97	0	61	94	0	59	98	0	84	100	0	90	100	0	65	93	0	52	82	0	41	79	0	62	87	0	41	67	0	37	68	0	NP
360	YP_009725299_NSP3-1797-1811	TAEAELAKNVSLDNV	WP_011100374	CTE	8	100	0	ELAKNVSL	ELAKNVSL	-0.3	-0.3	0	26	26	0	14	14	0	47	47	0	64	64	0	25	25	0	21	21	0	6.7	6.7	0	0.13	0.13	1	13	13	0	1.8	1.8	1	5.9	5.9	0	5.9	5.9	0	NP
361	YP_009725299_NSP3-1881-1895	INAQVAKSHNIALIW	WP_011099261	CTE	8	87.5	0	VAKSHNIA	VAESHNIA	0.3	0.1	0	17	47	0	54	61	0	48	36	0	55	43	0	74	74	0	70	74	0	25	15	0	16	3.7	0	16	19	0	52	48	0	46	57	0	54	57	0	NP
362	YP_009724392.1_ENV-1-15	MYSFVSEETGTLIVN	WP_035111765	CTE	8	87.5	0	VSEETGTL	VSEETGTI	1.1	1.1	1	6.3	3.8	0	38	34	0	37	38	0	44	36	0	25	23	0	23	21	0	20	12	0	17	8.8	0	26	16	0	31	19	0	38	32	0	42	36	0	NP
363	YP_009724392.1_ENV-1-15	MYSFVSEETGTLIVN	WP_035109627	CTE	8	87.5	0	SFVSEETG	SFVSEETA	0.6	0.7	1	64	79	0	46	76	0	64	73	0	66	76	0	30	37	0	29	39	0	62	88	0	39	67	0	40	64	0	47	70	0	51	63	0	55	64	0	NP
364	YP_009724392.1_ENV-45-59	NIVNVSLVKPSFYVY	WP_011099949	CTE	8	87.5	0	VKPSFYVY	VKPSSYVY	0.6	-0.3	0	5.8	6.5	0	60	49	0	13	13	0	18	16	0	18	11	0	21	13	0	25	28	0	15	13	0	3.5	5.5	0	26	20	0	15	16	0	14	15	0	NP
365	YP_009724390.1_SPIKE-1061-1075	VFLHVTYVPAQEKNF	WP_011100834	CTE	10	80	0	TYVPAQEKNF	TNVHAQEKNF	1.1	0.8	1	14	6.9	0	33	18	0	19	22	0	28	22	0	7.1	1.1	0	7.5	0.98	0	7.3	7	0	3	4.6	0	1.2	1.4	1	21	19	0	7	9.4	0	9.2	11	0	89
366	YP_009724390.1_SPIKE-1141-1155	LQPELDSFKEELDKY	WP_011098999	CTE	10	80	0	LDSFKEELDK	LKSIKEELDK	0.1	0.3	0	24	7.9	0	54	56	0	1.1	5.8	0	0.62	4.3	0	45	43	0	44	43	0	55	44	0	70	51	0	42	16	0	43	44	0	37	36	0	31	35	0	67
367	YP_009724390.1_SPIKE-473-487	YQAGSTPCNGVEGFN	WP_011099622	CTE	8	87.5	0	PCNGVEGF	PTNGVEGF	1	0.6	1	13	64	0	69	78	0	49	80	0	52	86	0	15	34	0	14	36	0	14	24	0	28	36	0	6.6	12	0	51	59	0	29	36	0	34	42	0	NP
368	YP_009724390.1_SPIKE-817-831	FIEDLLFNKVTLADA	WP_035125039	CTE	8	87.5	0	IEDLLFNK	IEDLLKNK	-0.5	-1.2	0	26	19	0	57	40	0	23	13	0	26	9.6	0	63	41	0	63	45	0	41	38	0	46	42	0	38	36	0	17	14	0	9	9.1	0	9.3	8.8	0	NP
369	YP_009724390.1_SPIKE-1145-1159	LDSFKEELDKYFKNH	WP_011098637	CTE	8	87.5	0	EELDKYFK	EKLDKYFK	-0.2	0	0	69	45	0	85	62	0	32	25	0	37	24	0	71	51	0	80	60	0	76	47	0	31	23	0	61	31	0	68	22	0	32	5.3	0	35	4.1	0	NP
370	YP_009724390.1_SPIKE-1257-1271	DEDDSEPVLKGVKLH	WP_035109529	CTE	8	87.5	0	EPVLKGVK	EEVLKGVK	-0.2	0.1	0	65	72	0	76	82	0	40	38	0	52	51	0	87	97	0	87	100	0	26	13	0	23	14	0	34	14	0	21	61	0	6.2	41	0	6	43	0	NP
371	YP_009725300_NSP4-353-367	LTNDVSFLAHIQWMV	WP_035125016	CTE	8	87.5	0	NDVSFLAH	NDVSTLAH	0.1	-0.8	0	27	31	0	90	85	0	46	46	0	49	44	0	90	80	0	90	87	0	43	50	0	38	39	0	26	29	0	43	36	0	28	24	0	24	21	0	NP
372	YP_009724397.2_NP-145-159	HIGTRNPANNAAIVL	WP_011098740	CTE	8	87.5	0	ANNAAIVL	ANNAVIVL	-1	-0.5	0	30	30	0	25	33	0	28	29	0	27	29	0	19	23	0	20	24	0	11	11	0	4.8	5.6	0	11	11	0	6.8	7.3	0	16	19	0	17	19	0	NP
373	YP_009725305_NSP9-41-55	VLALLSDLQDLKWAR	WP_011098810	CTE	8	87.5	0	LSDLQDLK	LSDLSDLK	-0.1	-0.1	0	2.5	2.6	0	58	56	0	13	15	0	8.9	9.7	0	60	65	0	53	58	0	67	70	0	55	55	0	40	41	0	68	73	0	65	65	0	66	64	0	NP
374	YP_009725309_35EXON-41-55	DIPGIPKDMTYRRLI	WP_011099429	CTE	10	80	0	PKDMTYRRLI	PKDMTIRKLI	-0.5	-0.2	0	16	21	0	24	28	0	21	21	0	18	21	0	7.2	7.7	0	6.9	7.6	0	5.8	7.3	0	9.9	6.8	0	16	21	0	1.8	2.6	0	1.1	1.6	1	1.4	2	1	76
375	YP_009725309_35EXON-285-299	CFVKRVDWTIEYPII	WP_035110925	CTE	10	80	0	VKRVDWTIEY	LKRVDWDIEY	-0.2	-0.3	0	2.4	2.1	0	5	4.6	0	2.6	1.7	0	3.3	2.3	0	2.9	1.9	0	5.1	3.2	0	6.8	4.5	0	15	12	0	1.5	1.2	1	2.8	2.7	0	1.9	1.7	1	1.4	1.3	1	85
376	YP_009725309_35EXON-37-51	GLCVDIPGIPKDMTY	WP_011100544	CTE	8	87.5	0	IPGIPKDM	IPGIPKDV	1	0.9	1	60	50	0	44	48	0	60	51	0	71	67	0	41	34	0	39	30	0	4.5	1.6	0	8.9	4.6	0	15	4.5	0	52	37	0	52	33	0	52	39	0	NP
377	YP_009725309_35EXON-101-115	VGTNLPLQLGFSTGV	WP_035124388	CTE	8	87.5	0	LPLQLGFS	LGLQLGFS	-1	-0.8	0	84	74	0	82	73	0	81	69	0	73	67	0	69	93	0	74	93	0	88	7.2	0	65	25	0	59	4.5	0	81	59	0	100	87	0	100	80	0	NP
378	YP_009725309_35EXON-289-303	RVDWTIEYPIIGDEL	WP_035110925	CTE	8	87.5	0	RVDWTIEY	RVDWDIEY	0	-0.3	0	0.18	0.16	1	20	19	0	3.8	1.7	0	4	2	0	17	13	0	19	15	0	11	7.7	0	24	18	0	1.6	1.5	1	15	14	0	11	9	0	10	8.9	0	NP
379	YP_009725309_35EXON-289-303	RVDWTIEYPIIGDEL	WP_023438388	CTE	8	87.5	0	IEYPIIGD	IEYPIKGD	0.6	-0.1	0	81	73	0	92	73	0	61	53	0	79	64	0	65	53	0	84	70	0	37	34	0	49	46	0	46	43	0	16	8.4	0	14	13	0	12	11	0	NP
380	YP_009724396.1_ORF8-1-15	MKFLVFLGIITTVAA	WP_115603869	CTE	8	87.5	0	GIITTVAA	GIITYVAA	-0.9	-0.5	0	63	60	0	11	12	0	31	27	0	37	35	0	64	69	0	49	56	0	29	20	0	15	22	0	45	37	0	37	33	0	68	63	0	73	64	0	NP
381	YP_009725310_RNASE-65-79	PVPEVKILNNLGVDI	WP_011100742	CTE	8	87.5	0	ILNNLGVD	ILSNLGVD	-0.6	-0.6	0	51	37	0	37	34	0	48	38	0	69	60	0	84	78	0	84	80	0	76	68	0	76	66	0	66	58	0	77	70	0	81	76	0	84	73	0	NP
382	YP_009725310_RNASE-65-79	PVPEVKILNNLGVDI	WP_035109441	CTE	8	87.5	0	KILNNLGV	KILNSLGV	-0.9	-0.9	0	54	53	0	5.6	5.8	0	17	19	0	27	30	0	35	34	0	35	34	0	32	35	0	23	21	0	61	57	0	36	32	0	61	58	0	60	59	0	NP
383	YP_009725310_RNASE-145-159	EGSVKGLQPSVGPKQ	WP_011099514	CTE	8	87.5	0	LQPSVGPK	LQPSVGVK	0.6	1.3	1	47	55	0	54	57	0	7.1	7.6	0	9.2	9.8	0	40	44	0	39	44	0	57	61	0	48	50	0	39	44	0	33	41	0	43	51	0	39	46	0	NP
384	YP_009724391.1_ORF3a-241-255	EEHVQIHTIDGSSGV	WP_000141499.1	SPN	10	80	0	IHTIDGSSGV	IHTNDHSSGV	0.9	0.6	1	2	3.2	0	3.2	0.8	0	7.2	6	0	7.5	5.7	0	12	11	0	12	13	0	3.8	3.4	0	3.7	7.4	0	4.6	2.7	0	8	4.6	0	7.8	8.6	0	7.4	8.8	0	75
385	YP_009724391.1_ORF3a-45-59	WLIVGVALLAVFQSA	WP_165842651.1	SPN	8	100	0	LIVGVALL	LIVGVALL	-1.9	-1.9	0	38	38	0	5.6	5.6	0	31	31	0	34	34	0	19	19	0	21	21	0	13	13	0	8.6	8.6	0	21	21	0	30	30	0	59	59	0	62	62	0	NP
386	YP_009724391.1_ORF3a-101-115	LEAPFLYLYALVYFL	WP_000119900.1	SPN	8	87.5	0	LYALVYFL	LYALVFFL	-2.9	-2.5	0	56	49	0	4.1	4.4	0	63	65	0	58	58	0	1.6	1.3	1	1.7	1.2	1	55	50	0	23	21	0	50	46	0	52	48	0	63	58	0	59	56	0	NP
387	YP_009725307_POL-53-67	CCRFQEKDEDDNLID	WP_001200076.1	SPN	10	80	0	EKDEDDNLID	EKDEVDDLID	0.7	1.3	1	5	6.8	0	19	23	0	44	48	0	39	44	0	16	20	0	16	20	0	21	21	0	28	28	0	9.6	11	0	4.7	5.7	0	8.9	11	0	7.1	8.2	0	93
388	YP_009725307_POL-817-831	TMLVKQGDDYVYLPY	WP_000757725.1	SPN	10	80	0	VKQGDDYVYL	LKQGDDYFYL	0.1	0.4	0	2.4	4.1	0	0.35	0.58	1	8.6	9.4	0	8.9	11	0	0.74	1.6	1	0.91	2	1	13	9.3	0	9.4	11	0	3.3	2	0	1.2	1.1	1	4.2	3.8	0	3.2	2.3	0	76
389	YP_009725307_POL-821-835	KQGDDYVYLPYPDPS	WP_000757725.1	SPN	9	88.889	0	KQGDDYVYL	KQGDDYFYL	0.3	0.5	0	9.6	15	0	0.35	0.58	1	8.6	9.4	0	8.9	11	0	0.74	1.6	1	0.91	2	1	13	9.3	0	9.4	11	0	6.6	6.6	0	1.2	1.1	1	4.2	4.1	0	3.3	3.1	0	76
390	YP_009725307_POL-81-95	QHEETIYNLLKDCPA	WP_001039991.1	SPN	8	87.5	0	EETIYNLL	EETGYNLL	0.2	-0.7	0	27	23	0	46	45	0	60	68	0	69	69	0	23	21	0	24	21	0	20	21	0	9.3	7.8	0	13	14	0	2.1	1.9	0	1.9	1.5	1	1.8	1.6	1	NP
391	YP_009725307_POL-137-151	GNCDTLKEILVTYNC	WP_000628392.1	SPN	8	87.5	0	EILVTYNC	EILSTYNC	-0.5	-1.2	0	62	74	0	58	57	0	82	91	0	84	93	0	71	76	0	67	76	0	63	59	0	30	38	0	52	64	0	32	32	0	30	24	0	27	21	0	NP
392	YP_009725307_POL-465-479	DIRQLLFVVEVVDKY	WP_000392544.1	SPN	8	87.5	0	LLFVVEVV	LLFVVEEV	-1.8	-2.3	0	42	53	0	1.3	3.5	0	47	49	0	57	63	0	34	37	0	39	43	0	52	52	0	22	21	0	48	53	0	40	42	0	76	81	0	73	80	0	NP
393	YP_009725307_POL-493-507	VIVNNLDKSAGFPFN	WP_001180963.1	SPN	8	87.5	0	LDKSAGFP	LDKSAIFP	-0.1	0.7	0	58	74	0	65	85	0	69	71	0	66	71	0	84	97	0	87	93	0	68	62	0	70	67	0	68	67	0	68	61	0	63	63	0	60	62	0	NP
394	YP_009725303_NSP7-49-63	FEKMVSLLSVLLSMQ	WP_001154147.1	SPN	10	80	0	VSLLSVLLSM	ISILSVLLSM	-2.1	-2.1	0	7.4	6.1	0	1.1	0.17	1	3.5	2.9	0	2.6	4	0	4.3	3.3	0	5.3	4.2	0	1.9	3.1	0	3.6	2.3	0	1.6	3.2	0	8.6	4.8	0	13	10	0	14	11	0	15
395	YP_009725301_3CPR-217-231	RWFLNRFTTTLNDFN	WP_000390046.1	SPN	8	87.5	0	TTTLNDFN	TMTLNDFN	-0.3	0.2	0	56	29	0	62	86	0	85	78	0	81	54	0	78	76	0	73	69	0	93	84	0	76	80	0	64	58	0	87	95	0	84	84	0	84	88	0	NP
396	YP_009725311_2ORMT-285-298	NNRVVISSDVLVNN	WP_000763052.1	SPN	8	87.5	0	SSDVLVNN	SVDVLVNN	-0.7	-0.3	0	7.1	5.5	0	46	74	0	34	42	0	34	37	0	71	73	0	71	67	0	50	68	0	49	51	0	44	51	0	66	73	0	63	64	0	60	62	0	NP
397	YP_009725302_NSP6-13-27	WLLLTILTSLLVLVQ	WP_000017793.1	SPN	10	80	0	TILTSLLVLV	TILISLLTLV	-2.3	-2.1	0	12	13	0	0.08	0.14	1	8.2	12	0	9.7	11	0	4	5.8	0	4.8	6.6	0	3.3	2.9	0	2.2	3.2	0	7.5	5.8	0	14	13	0	26	29	0	23	30	0	7.5
398	YP_009725308_HEL-277-291	YSTLQGPPGTGKSHF	WP_000744557.1	SPN	10	80	0	LQGPPGTGKS	LEGPPGTGKT	2.3	2.2	1	13	16	0	35	20	0	5.2	0.49	0	6.2	0.69	0	26	22	0	33	24	0	11	19	0	27	33	0	19	22	0	6.3	13	0	3	13	0	2.9	11	0	73
399	YP_009725308_HEL-517-531	SQNAVASKILGLPTQ	WP_000638907.1	SPN	10	80	0	VASKILGLPT	VASKILGNPS	0.1	-0.5	0	32	27	0	49	46	0	17	19	0	14	15	0	54	46	0	55	46	0	16	12	0	28	30	0	32	31	0	40	34	0	44	49	0	39	46	0	39
400	YP_009725308_HEL-53-67	PGCDVTDVTQLYLGG	WP_000473008.1	SPN	8	87.5	0	TDVTQLYL	TDVSQLYL	-0.5	-0.5	0	1.7	1.6	1	29	27	0	41	42	0	38	39	0	29	29	0	28	28	0	20	19	0	12	13	0	19	20	0	6.5	6.5	0	14	14	0	14	15	0	NP
401	YP_009725308_HEL-273-287	GMQKYSTLQGPPGTG	WP_000744557.1	SPN	8	87.5	0	LQGPPGTG	LEGPPGTG	2.4	2.3	1	65	63	0	85	70	0	60	49	0	79	70	0	65	57	0	78	66	0	36	54	0	54	49	0	43	43	0	18	36	0	12	44	0	11	41	0	NP
402	YP_009725308_HEL-497-511	REFLTRNPAWRKAVF	WP_000628991.1	SPN	8	87.5	0	EFLTRNPA	EFLYRNPA	-0.3	0.2	0	75	76	0	77	76	0	74	71	0	77	76	0	55	53	0	57	57	0	45	40	0	9.6	7.4	0	48	41	0	17	15	0	29	27	0	27	23	0	NP
403	YP_009725297_LP-85-99	MVELVAELEGIQYGR	WP_000639657.1	SPN	10	80	0	LVAELEGIQY	FLAELEGIQY	-0.6	-0.5	0	0.07	0.08	1	7.6	29	0	8.2	6.5	0	6.8	5.2	0	19	14	0	21	15	0	9.5	7.9	0	19	19	0	0.1	0.13	1	11	9.9	0	7.4	6	0	6.3	5	0	25
404	YP_009725298_NSP2-265-279	GLNDNLLEILQKEKV	WP_000010163.1	SPN	9	88.889	0	LNDNLLEIL	VNDNLLEIL	-1	-1.2	0	4.4	4.4	0	21	24	0	42	52	0	31	39	0	8.2	14	0	8.1	14	0	17	20	0	16	18	0	12	11	0	4.6	5.7	0	20	28	0	20	28	0	52
405	YP_009725298_NSP2-593-607	AVEAPLVGTPVCING	WP_001152899.1	SPN	9	88.889	0	VGTPVCING	VGTPYCING	0.9	0	0	84	80	0	68	58	0	70	63	0	69	59	0	46	38	0	48	42	0	72	59	0	66	70	0	51	43	0	73	73	0	67	70	0	60	64	0	88
406	YP_009725298_NSP2-17-31	PLECIKDLLARAGKA	WP_000963680.1	SPN	8	87.5	0	DLLARAGK	DLLARADK	-0.2	-0.3	0	64	63	0	65	59	0	21	12	0	31	22	0	84	73	0	84	76	0	62	55	0	22	18	0	49	46	0	77	70	0	67	51	0	70	57	0	NP
407	YP_009725298_NSP2-445-459	KPVLDWLEEKFKEGV	WP_001810489.1	SPN	8	87.5	0	LEEKFKEG	LEEKFKKG	0.3	0.4	0	86	82	0	97	95	0	94	94	0	98	98	0	97	97	0	97	97	0	78	74	0	46	45	0	83	77	0	58	50	0	22	24	0	21	22	0	NP
408	YP_009724393.1_MP-129-143	LTRPLLESELVIGAV	WP_001113205.1	SPN	9	88.889	0	PLLESELVI	PLLESGLVI	-0.7	-0.8	0	21	28	0	2.1	1.9	0	24	33	0	33	48	0	3.2	5.5	0	3.5	6.2	0	24	38	0	17	25	0	23	29	0	15	21	0	27	35	0	22	28	0	18
409	YP_009724393.1_MP-41-55	NRNRFLYIIKLIFLW	WP_000835622.1	SPN	8	87.5	0	LYIIKLIF	LYIISLIF	-2.7	-2.8	0	37	36	0	34	38	0	49	51	0	49	56	0	0.33	0.44	1	0.45	0.56	1	37	37	0	21	11	0	17	22	0	40	40	0	29	29	0	29	29	0	NP
410	YP_009724393.1_MP-133-147	LLESELVIGAVILRG	WP_001113205.1	SPN	8	87.5	0	LLESELVI	LLESGLVI	-1.1	-1.1	0	14	18	0	6	6.5	0	42	53	0	62	75	0	23	33	0	22	30	0	22	37	0	9.9	17	0	29	37	0	27	38	0	51	67	0	56	73	0	NP
411	YP_009724393.1_MP-145-159	LRGHLRIAGHHLGRC	WP_000278532.1	SPN	8	87.5	0	IAGHHLGR	IIGHHLGR	-0.8	-0.3	0	60	52	0	55	63	0	6.1	13	0	11	13	0	55	64	0	60	67	0	68	61	0	47	39	0	56	42	0	73	66	0	68	67	0	62	62	0	NP
412	YP_009725299_NSP3-661-675	SPDAVTAYNGYLTSS	WP_078063921.1	SPN	10	80	0	VTAYNGYLTS	VTTYQGYLTS	0.2	0.1	0	5.2	3	0	12	12	0	3.6	6.3	0	3.5	6.9	0	19	20	0	19	19	0	8.7	6.1	0	16	9.1	0	7.9	2.7	0	14	13	0	28	28	0	25	22	0	31
413	YP_009725299_NSP3-1781-1795	SSTFNVPMEKLKTLV	WP_000991674.1	SPN	10	80	0	NVPMEKLKTL	NVPMERLKEL	-0.1	-0.1	0	12	11	0	9.7	8.5	0	16	15	0	20	19	0	6.3	4.6	0	6	4.2	0	0.02	0.02	1	0.01	0.01	1	0.24	0.2	1	6.1	4.4	0	6.1	4.8	0	6.9	5.5	0	76
414	YP_009725299_NSP3-281-295	VGGSCVLSGHNLAKH	WP_000706826.1	SPN	8	87.5	0	VLSGHNLA	VLSGLNLA	-0.9	-0.3	0	30	29	0	5.7	12	0	22	19	0	39	41	0	46	48	0	44	46	0	40	28	0	29	16	0	43	37	0	44	43	0	55	54	0	62	60	0	NP
415	YP_009725299_NSP3-325-339	VLLAPLLSAGIFGAD	WP_000745378.1	SPN	8	87.5	0	LLSAGIFG	LLSAIIFG	-1.9	-0.9	0	54	45	0	15	15	0	41	30	0	54	51	0	68	67	0	70	67	0	78	65	0	72	62	0	79	64	0	81	64	0	90	78	0	94	84	0	NP
416	YP_009725299_NSP3-601-615	GARFYFYTSKTTVAS	WP_000742225.1	SPN	8	87.5	0	YFYTSKTT	YNYTSKTT	0.9	0.2	0	59	41	0	81	50	0	42	38	0	49	54	0	50	20	0	49	23	0	48	34	0	16	16	0	39	26	0	41	38	0	61	57	0	60	56	0	NP
417	YP_009725299_NSP3-665-679	VTAYNGYLTSSSKTP	WP_000725742.1	SPN	8	87.5	0	GYLTSSSK	GYLTHSSK	0.2	0.5	0	61	65	0	78	75	0	6.9	5.7	0	10	8.2	0	25	26	0	23	26	0	53	53	0	43	55	0	57	57	0	59	59	0	48	49	0	51	50	0	NP
418	YP_009725299_NSP3-1113-1127	VCDNIKFADDLNQLT	WP_001032523.1	SPN	8	87.5	0	FADDLNQL	FADYLNQL	-0.7	0	0	2	1.4	1	6.6	4.5	0	49	34	0	50	40	0	6.8	9.5	0	6.9	9	0	6.5	4.7	0	2.7	4.3	0	2.8	1.4	0	14	8.1	0	31	21	0	30	21	0	NP
419	YP_009725299_NSP3-1521-1535	YVLGLAAIMQLFFSY	WP_000291874.1	SPN	8	87.5	0	AAIMQLFF	AAIMQDFF	-1	-2	0	21	25	0	43	40	0	46	35	0	33	25	0	7.7	5.5	0	9.6	6.2	0	22	20	0	12	8.2	0	5	6	0	19	19	0	16	17	0	17	18	0	NP
420	YP_009725299_NSP3-1601-1615	TRVECTTIVNGVRRS	WP_000835659.1	SPN	8	87.5	0	TIVNGVRR	TIVNGVER	0	-0.2	0	42	45	0	44	44	0	8	7.3	0	5.9	6.1	0	60	57	0	59	58	0	48	50	0	45	41	0	29	38	0	54	53	0	57	53	0	55	47	0	NP
421	YP_009725299_NSP3-1793-1807	TLVATAEAELAKNVS	WP_001291640.1	SPN	8	87.5	0	TAEAELAK	TAEAFLAK	-0.5	0.5	0	11	16	0	51	60	0	5	11	0	3.4	8.1	0	42	73	0	42	65	0	35	43	0	32	42	0	21	23	0	46	53	0	49	57	0	50	60	0	NP
422	YP_009725304_NSP8-37-51	KLKKSLNVAKSEFDR	WP_000688713.1	SPN	8	87.5	0	KLKKSLNV	KLKLSLNV	-1.2	-0.4	0	52	52	0	5.3	8.3	0	18	16	0	36	38	0	35	32	0	33	31	0	28	20	0	5.3	1.2	0	66	60	0	38	38	0	59	50	0	59	49	0	NP
423	YP_009724392.1_ENV-21-35	LAFVVFLLVTLAILT	WP_000185363.1	SPN	8	87.5	0	LLVTLAIL	LLVTGAIL	-1.3	-2.4	0	43	61	0	4.5	6.5	0	33	53	0	49	64	0	26	34	0	29	38	0	14	29	0	4.5	9.8	0	25	45	0	21	38	0	51	76	0	54	76	0	NP
424	YP_009724390.1_SPIKE-257-271	GWTAGAAAYYVGYLQ	WP_000424414.1	SPN	9	88.889	0	AGAAAYYVG	AGAAARYVG	0.3	0.1	0	66	70	0	72	60	0	39	45	0	34	36	0	40	26	0	40	27	0	16	33	0	25	36	0	25	27	0	35	34	0	35	27	0	37	27	0	31
425	YP_009724390.1_SPIKE-1-15	MFVFLVLLPLVSSQC	WP_000182582.1	SPN	8	87.5	0	VLLPLVSS	VLLGLVSS	-1.5	-1.3	0	62	51	0	9.4	8.6	0	25	22	0	46	37	0	64	52	0	64	54	0	54	44	0	35	26	0	53	44	0	52	46	0	78	72	0	76	70	0	NP
426	YP_009724390.1_SPIKE-61-75	NVTWFHAIHVSGTNG	WP_000464380.1	SPN	8	87.5	0	IHVSGTNG	IHVTGTNG	0.5	0.6	1	89	88	0	95	95	0	82	80	0	93	90	0	54	51	0	62	58	0	63	62	0	56	55	0	47	45	0	56	54	0	76	72	0	70	66	0	NP
427	YP_009724390.1_SPIKE-193-207	VFKNIDGYFKIYSKH	WP_000651183.1	SPN	8	87.5	0	GYFKIYSK	GYFDIYSK	-0.5	-0.7	0	35	46	0	28	37	0	3.8	3.6	0	3.2	4.2	0	4.9	7.1	0	6.6	8.6	0	45	45	0	37	29	0	31	41	0	27	38	0	21	30	0	22	33	0	NP
428	YP_009724390.1_SPIKE-261-275	GAAAYYVGYLQPRTF	WP_000424414.1	SPN	8	87.5	0	GAAAYYVG	GAAARYVG	0.2	0	0	63	59	0	74	65	0	49	57	0	52	51	0	82	76	0	84	78	0	43	59	0	16	49	0	53	53	0	59	51	0	72	72	0	73	76	0	NP
429	YP_009724390.1_SPIKE-301-315	CTLKSFTVEKGIYQT	WP_000173358.1	SPN	8	87.5	0	FTVEKGIY	FTVEKGDY	0.6	-0.1	0	0.99	1	1	41	26	0	22	12	0	18	9.1	0	41	29	0	39	30	0	24	19	0	20	12	0	2.1	1.3	0	30	22	0	23	23	0	23	24	0	NP
430	YP_009724390.1_SPIKE-501-515	NGVGYQPYRVVVLSF	WP_000884256.1	SPN	8	87.5	0	PYRVVVLS	PYRVVALS	-0.8	-1.2	0	78	76	0	92	86	0	76	72	0	82	81	0	30	28	0	33	30	0	30	31	0	56	54	0	37	32	0	87	77	0	87	90	0	94	94	0	NP
431	YP_009724390.1_SPIKE-589-603	PCSFGGVSVITPGTN	WP_000963680.1	SPN	8	87.5	0	VSVITPGT	VQVITPGT	0.4	0.4	1	77	43	0	40	62	0	62	49	0	69	42	0	67	74	0	70	73	0	67	49	0	54	58	0	53	50	0	28	64	0	48	84	0	43	80	0	NP
432	YP_009724390.1_SPIKE-613-627	QDVNCTEVPVAIHAD	WP_001019003.1	SPN	8	87.5	0	VPVAIHAD	VPVAIHLD	-0.8	-0.3	0	71	78	0	78	77	0	66	74	0	65	73	0	82	93	0	80	93	0	8.9	8	0	37	30	0	12	11	0	81	77	0	84	78	0	80	73	0	NP
433	YP_009725300_NSP4-277-291	ALDISASIVAGGIVA	WP_000730333.1	SPN	8	87.5	0	IVAGGIVA	IVAPGIVA	-0.2	-0.5	0	19	29	0	5.7	7	0	13	15	0	16	19	0	37	46	0	34	46	0	6.4	8.1	0	8.4	13	0	8	12	0	28	30	0	46	49	0	43	48	0	NP
434	YP_009725300_NSP4-345-359	IYLYLTFYLTNDVSF	WP_000682783.1	SPN	8	87.5	0	LTFYLTND	LTFYLDND	-0.7	-1	0	42	44	0	88	88	0	75	67	0	69	57	0	97	90	0	97	97	0	76	63	0	89	86	0	66	66	0	95	95	0	100	100	0	100	100	0	NP
435	YP_009725300_NSP4-449-463	NKYKYFSGAMDTTSY	WP_000862415.1	SPN	8	87.5	0	YFSGAMDT	YFSGAMLT	-0.6	0.2	0	27	44	0	30	52	0	34	60	0	40	62	0	15	23	0	15	23	0	40	55	0	40	52	0	28	28	0	42	53	0	70	74	0	66	73	0	NP
436	YP_009724397.2_NP-153-167	NNAAIVLQLPQGTTL	WP_000099031.1	SPN	8	87.5	0	QLPQGTTL	QLPQGTDL	1.1	1	1	32	25	0	22	11	0	59	36	0	72	51	0	21	9.3	0	16	7.3	0	16	5.7	0	5.5	1.3	0	33	18	0	17	7.5	0	36	22	0	36	20	0	NP
437	YP_009724397.2_NP-245-259	TVTKKSAAEASKKPR	WP_001057333.1	SPN	8	87.5	0	KSAAEASK	ESAAEASK	1.3	1.2	1	22	43	0	79	78	0	17	3.2	0	14	3.7	0	87	73	0	84	71	0	51	54	0	44	57	0	37	59	0	45	52	0	27	53	0	26	50	0	NP
438	YP_009724397.2_NP-393-407	TLLPAADLDDFSKQL	WP_000358228.1	SPN	8	87.5	0	LDDFSKQL	LDDFSQQL	0.1	0	0	4.9	9.6	0	3.6	8.2	0	45	52	0	50	58	0	24	34	0	22	31	0	17	18	0	15	15	0	15	20	0	8.3	11	0	16	16	0	16	17	0	NP
439	YP_009725305_NSP9-33-47	NTTKGGRFVLALLSD	WP_000334246.1	SPN	10	80	0	GRFVLALLSD	GTPVLALLSD	-0.6	-1.6	0	5.7	28	0	34	30	0	17	20	0	12	20	0	43	21	0	36	23	0	7.8	39	0	39	36	0	5.1	46	0	51	12	0	56	20	0	54	17	0	46
440	YP_009724396.1_ORF8-45-59	WYIRVGARKSAPLIE	WP_000152673.1	SPN	8	87.5	0	RKSAPLIE	RKSAYLIE	-0.6	0.3	0	91	90	0	88	82	0	54	37	0	72	59	0	71	76	0	74	76	0	72	44	0	59	52	0	74	59	0	41	40	0	76	67	0	70	57	0	NP
441	YP_009725310_RNASE-245-259	LGGLHLLIGLAKRFK	WP_000477449.1	SPN	10	80	0	LLIGLAKRFK	LCIGLAKRDK	-0.6	-1.3	0	56	9.5	0	76	4.1	0	5.4	0.78	0	7	1.3	0	93	1.1	0	90	1.6	0	84	11	0	89	5.1	0	79	2.5	0	95	7.5	0	84	3.6	0	88	3.6	0	38
442	YP_009725310_RNASE-297-311	LLLDDFVEIIKSQDL	WP_000566531.1	SPN	10	80	0	LLLDDFVEII	LRLTDFVEII	-1.3	-1.5	0	12	0.82	0	0.14	0.01	1	11	9.5	0	16	13	0	2.5	2.4	0	2.7	3.3	0	13	12	0	6.9	5.7	0	13	5.3	0	3.9	5.5	0	12	12	0	9.8	12	0	38
443	YP_009724391.1_ORF3a-5-19	MRIFTIGTVTLKQGE	WP_002225616.1	NSM	8	87.5	0	GTVTLKQG	GTVTDKQG	1.3	0.1	0	74	70	0	95	92	0	76	60	0	70	56	0	100	97	0	100	100	0	88	78	0	77	69	0	83	83	0	68	64	0	76	74	0	76	73	0	NP
444	YP_009724391.1_ORF3a-89-103	TVYSHLLLVAAGLEA	WP_050542148.1	NSM	8	87.5	0	LVAAGLEA	LVAATLEA	-0.6	-0.4	0	24	22	0	16	17	0	26	28	0	37	36	0	73	64	0	66	63	0	19	15	0	27	22	0	21	18	0	54	44	0	65	58	0	70	60	0	NP
445	YP_009725306_NSP10-1-15	AGNATEVPANSTVLS	WP_002213540.1	NSM	8	87.5	0	VPANSTVL	VPAHSTVL	0.2	0.5	0	28	29	0	31	32	0	30	29	0	48	46	0	19	18	0	15	14	0	0.08	0.09	1	0.29	0.67	1	1.2	1.2	1	15	13	0	23	21	0	28	25	0	NP
446	YP_009725307_POL-25-39	GTSTDVVYRAFDIYN	WP_002213898.1	NSM	8	87.5	0	DVVYRAFD	DDVYRAFD	0	-0.6	0	80	59	0	97	92	0	96	93	0	95	98	0	93	100	0	93	100	0	98	81	0	55	53	0	83	60	0	95	95	0	87	97	0	88	100	0	NP
447	YP_009725307_POL-205-219	LTLDNQDLNGNWYDF	WP_002247616.1	NSM	8	87.5	0	LDNQDLNG	LDNQDENG	1.7	0.7	1	83	59	0	100	95	0	96	88	0	98	90	0	100	97	0	100	97	0	93	84	0	86	71	0	87	77	0	95	77	0	76	58	0	73	55	0	NP
448	YP_009725307_POL-241-255	LMPILTLTRALTAES	WP_002225136.1	NSM	8	87.5	0	TLTRALTA	TLTNALTA	-0.2	-0.5	0	38	41	0	11	18	0	36	37	0	49	51	0	57	67	0	52	58	0	34	35	0	19	4.3	0	35	42	0	44	47	0	55	67	0	57	66	0	NP
449	YP_009725307_POL-245-259	LTLTRALTAESHVDT	WP_002224748.1	NSM	8	87.5	0	LTAESHVD	LAAESHVD	0.3	0.4	0	56	26	0	79	85	0	80	59	0	82	55	0	97	90	0	97	87	0	53	55	0	47	63	0	25	47	0	87	87	0	76	74	0	73	73	0	NP
450	YP_009725303_NSP7-5-19	DVKCTSVVLLSVLQQ	WP_002224907.1	NSM	10	80	0	SVVLLSVLQQ	SVVLRSRLQQ	-0.8	-1.7	0	26	21	0	47	27	0	3.3	3.3	0	3.9	2.8	0	50	37	0	51	41	0	18	21	0	20	45	0	19	18	0	54	45	0	27	34	0	32	37	0	8.6
451	YP_009724394.1_ORF6-33-47	INLIIKNLSKSLTEN	WP_002216537.1	NSM	11	81.818	0	NLIIKNLSKSL	NLITKDLSKSL	-0.3	-1	0	7.5	16	0	14	10	0	0.44	0.24	1	0.63	0.53	1	8.5	11	0	7.8	9.7	0	0.93	0.75	1	0.56	0.13	1	3.7	6.4	0	8.2	14	0	11	17	0	12	22	0	43
452	YP_009725301_3CPR-81-95	SMQNCVLKLKVDTAN	WP_002224978.1	NSM	9	88.889	0	LKLKVDTAN	LKLVVDTAN	-0.6	-0.2	0	98	97	0	97	97	0	88	78	0	90	82	0	90	78	0	93	80	0	76	67	0	75	61	0	49	44	0	62	51	0	81	74	0	73	66	0	26
453	YP_009725301_3CPR-25-39	TTLNGLWLDDVVYCP	WP_002224861.1	NSM	8	87.5	0	LNGLWLDD	LNGLWLWD	-1.3	-0.8	0	100	98	0	100	100	0	100	100	0	100	100	0	100	100	0	100	100	0	100	100	0	100	100	0	100	100	0	100	100	0	100	100	0	100	100	0	NP
454	YP_009725311_2ORMT-101-115	NDFVSDADSTLIGDC	WP_002225307.1	NSM	9	88.889	0	VSDADSTLI	VSDMDSTLI	0.1	1.4	0	0.34	0.35	1	7	6	0	18	15	0	18	18	0	7.9	7.8	0	6.8	6.2	0	9.4	8.8	0	16	18	0	4.6	4.4	0	11	8.9	0	18	16	0	18	16	0	20
455	YP_009725311_2ORMT-101-115	NDFVSDADSTLIGDC	WP_002222348.1	NSM	8	87.5	0	NDFVSDAD	NDFVSDVD	0.9	0.6	1	87	91	0	97	100	0	94	96	0	93	95	0	90	93	0	97	93	0	81	84	0	85	83	0	70	70	0	64	77	0	72	78	0	62	68	0	NP
456	YP_009725311_2ORMT-105-119	SDADSTLIGDCATVH	WP_002225307.1	NSM	8	87.5	0	SDADSTLI	SDMDSTLI	0.2	0.7	0	5.2	5.4	0	32	41	0	31	35	0	27	31	0	21	29	0	22	26	0	14	17	0	14	21	0	20	24	0	5.1	11	0	5.7	9.5	0	6.5	12	0	NP
457	YP_009725308_HEL-277-291	YSTLQGPPGTGKSHF	WP_002224914.1	NSM	10	80	0	LQGPPGTGKS	MMGPPGTGKS	1.9	2.2	1	6.5	16	0	12	20	0	0.01	0.49	1	0.16	0.69	1	13	22	0	13	24	0	9.4	19	0	19	33	0	13	22	0	13	13	0	14	13	0	14	11	0	73
458	YP_009725308_HEL-529-543	PTQTVDSSQGSEYDY	WP_002225198.1	NSM	10	80	0	TVDSSQGSEY	TVHKSQGSEY	1	1.5	1	4	0.47	0	49	47	0	9.5	11	0	16	11	0	6.9	24	0	6.6	25	0	6.3	9.2	0	8.7	25	0	2.3	2.3	0	13	9.7	0	4.4	1.3	0	4.2	1.3	0	64
459	YP_009725308_HEL-245-259	HYVRITGLYPTLNIS	WP_002225707.1	NSM	8	87.5	0	TGLYPTLN	TGLRPTLN	1	0.2	0	75	65	0	86	78	0	62	51	0	64	53	0	64	60	0	64	60	0	81	70	0	45	55	0	70	63	0	87	81	0	87	87	0	88	88	0	NP
460	YP_009725308_HEL-281-295	QGPPGTGKSHFAIGL	WP_002224914.1	NSM	8	100	0	GPPGTGKS	GPPGTGKS	2.6	2.6	1	83	83	0	86	86	0	70	70	0	73	73	0	97	97	0	97	97	0	11	11	0	41	41	0	27	27	0	61	61	0	49	49	0	51	51	0	NP
461	YP_009725297_LP-89-103	VAELEGIQYGRSGET	WP_002213466.1	NSM	8	87.5	0	IQYGRSGE	IQYGMSGE	0.3	0.8	0	72	69	0	52	63	0	35	32	0	47	50	0	62	70	0	64	74	0	63	45	0	57	24	0	42	48	0	38	41	0	54	40	0	55	48	0	NP
462	YP_009724395.1_ORF7a-5-19	LFLALITLATCELYH	WP_002212503.1	NSM	8	87.5	0	LFLALITL	LFLALISL	-2.7	-2.7	0	61	59	0	6.2	5.8	0	54	51	0	59	54	0	5.4	3.3	0	6.2	3.9	0	26	27	0	6.8	7.7	0	35	31	0	28	24	0	67	61	0	66	57	0	NP
463	YP_009724395.1_ORF7a-97-111	YSPIFLIVAAIVFIT	WP_002217354.1	NSM	8	87.5	0	IVAAIVFI	IVAAILFI	-2.4	-2.1	0	25	27	0	7.1	5.8	0	21	24	0	22	22	0	13	13	0	13	13	0	24	20	0	20	16	0	34	29	0	44	39	0	60	53	0	59	49	0	NP
464	YP_009725298_NSP2-21-35	IKDLLARAGKASCTL	WP_002225235.1	NSM	8	87.5	0	LARAGKAS	LARSGKAS	0.8	0.5	1	75	76	0	90	88	0	48	47	0	64	63	0	100	100	0	100	100	0	12	11	0	12	12	0	25	23	0	70	68	0	78	78	0	73	73	0	NP
465	YP_009725298_NSP2-261-275	EGSEGLNDNLLEILQ	WP_002213870.1	NSM	8	87.5	0	NDNLLEIL	NDNLMEIL	-0.9	-1.1	0	24	26	0	45	42	0	76	76	0	73	71	0	37	37	0	38	39	0	27	27	0	13	14	0	28	28	0	7.6	6.8	0	14	14	0	16	15	0	NP
466	YP_009725298_NSP2-565-579	ETLPTEVLTEEVVLK	WP_002222865.1	NSM	8	87.5	0	LTEEVVLK	LTEEDVLK	0.2	-0.6	0	3.2	2.6	0	58	40	0	12	5.1	0	8.5	4.1	0	64	50	0	56	46	0	50	44	0	60	55	0	38	36	0	68	57	0	52	60	0	59	59	0	NP
467	YP_009724393.1_MP-157-171	GRCDIKDLPKEITVA	WP_002216723.1	NSM	8	87.5	0	LPKEITVA	LIKEITVA	-0.9	0	0	35	49	0	12	27	0	30	40	0	47	59	0	67	69	0	63	70	0	14	1.7	0	3.5	1.6	0	21	2.1	0	41	34	0	65	47	0	68	43	0	NP
468	YP_009725299_NSP3-245-259	VYLKHGGGVAGALNK	WP_002218257.1	NSM	10	80	0	VYLKHGGGVA	VYLKKGGLVA	-0.4	0.1	0	6.7	13	0	1.5	4.7	0	6.1	12	0	18	29	0	0.37	0.98	1	0.27	0.82	1	2.5	3.5	0	0.72	1.9	1	7.5	13	0	9	15	0	20	26	0	19	26	0	5.6
469	YP_009725299_NSP3-465-479	APYIVGDVVQEGVLT	WP_002219640.1	NSM	10	80	0	VGDVVQEGVL	LGYVVQEGVL	-0.5	0.5	0	34	4.6	0	8	7.6	0	42	35	0	37	37	0	1.5	17	0	1.6	17	0	19	16	0	17	21	0	19	15	0	12	1.6	0	29	12	0	30	12	0	21
470	YP_009725299_NSP3-1421-1435	CLGSLIYSTAALGVL	WP_002224851.1	NSM	10	80	0	IYSTAALGVL	IGSTAALGYL	-0.2	-0.6	0	0.81	5.2	0	14	13	0	3.2	20	0	3.6	23	0	14	0.44	0	14	0.32	0	8.5	3.1	0	25	9.1	0	1.2	3	0	13	8.6	0	11	20	0	9.6	21	0	35
471	YP_009725299_NSP3-1121-1135	DDLNQLTGYKKPASR	WP_002225727.1	NSM	9	88.889	0	TGYKKPASR	TGYKKPAAR	1.3	1.4	1	23	24	0	24	24	0	1.8	1.8	1	2.4	2.3	0	15	14	0	16	13	0	16	19	0	6.7	7.5	0	15	18	0	24	27	0	24	24	0	25	25	0	43
472	YP_009725299_NSP3-193-207	QLEMELTPVVQTIEV	WP_002222848.1	NSM	8	87.5	0	PVVQTIEV	PVVQTVEV	0	-0.2	0	57	55	0	30	28	0	73	71	0	75	73	0	48	46	0	47	45	0	7.8	7.8	0	17	17	0	13	13	0	51	50	0	76	74	0	76	76	0	NP
473	YP_009725299_NSP3-221-235	YIKNADIVEEAKKVK	WP_010980816.1	NSM	8	87.5	0	DIVEEAKK	DYVEEAKK	0.8	0.5	1	71	60	0	83	66	0	32	24	0	42	32	0	30	90	0	34	90	0	76	64	0	32	39	0	37	26	0	77	87	0	51	54	0	47	55	0	NP
474	YP_009725299_NSP3-237-251	TVVVNAANVYLKHGG	WP_002244057.1	NSM	8	87.5	0	TVVVNAAN	TVVVNAAE	-0.2	-0.3	0	50	55	0	63	68	0	48	57	0	43	57	0	90	90	0	90	93	0	29	52	0	43	54	0	26	37	0	73	87	0	76	81	0	73	80	0	NP
475	YP_009725299_NSP3-245-259	VYLKHGGGVAGALNK	WP_002216541.1	NSM	8	87.5	0	GGVAGALN	GGVAGALS	0.4	0.4	1	81	85	0	76	81	0	56	60	0	62	66	0	78	90	0	71	93	0	76	93	0	58	70	0	51	67	0	66	81	0	87	90	0	84	88	0	NP
476	YP_009725299_NSP3-493-507	EMLAKALRKVPTDNY	WP_002212596.1	NSM	8	87.5	0	KALRKVPT	KALRKVGT	-0.2	0	0	87	83	0	69	55	0	50	40	0	61	46	0	78	69	0	84	70	0	42	36	0	15	9.7	0	63	37	0	66	54	0	87	81	0	80	76	0	NP
477	YP_009725299_NSP3-557-571	LREMLAHAEETRKLM	WP_002225191.1	NSM	8	87.5	0	AEETRKLM	AEETIKLM	-0.3	0.3	0	15	22	0	40	62	0	43	51	0	48	59	0	32	40	0	30	40	0	15	16	0	15	8.6	0	13	20	0	0.89	1.9	1	0.51	0.94	1	0.52	1.2	1	NP
478	YP_009725299_NSP3-1385-1399	VKSVGKFCLEASFNY	WP_002215336.1	NSM	8	87.5	0	GKFCLEAS	GKFNLEAS	-0.1	-0.8	0	97	100	0	88	97	0	80	99	0	88	98	0	84	100	0	90	100	0	76	93	0	62	90	0	67	91	0	34	62	0	67	94	0	62	88	0	NP
479	YP_009725299_NSP3-1669-1683	SSYIVDSVTVKNGSI	WP_002213307.1	NSM	8	87.5	0	DSVTVKNG	DIVTVKNG	-0.1	0.5	0	75	52	0	90	95	0	83	78	0	93	81	0	93	93	0	97	93	0	70	76	0	36	44	0	40	36	0	87	87	0	78	78	0	76	76	0	NP
480	YP_009725299_NSP3-1745-1759	QLMCQPILLLDQALV	WP_010980767.1	NSM	8	87.5	0	PILLLDQA	PILLLDEA	-1.3	-1.4	0	80	78	0	60	60	0	93	91	0	90	93	0	93	90	0	87	87	0	26	28	0	60	59	0	21	22	0	81	81	0	97	97	0	94	94	0	NP
481	YP_009725299_NSP3-1905-1919	EQLRKQIRSAAKKNN	WP_002219640.1	NSM	8	87.5	0	EQLRKQIR	EQLRRQIR	-0.3	-0.2	0	75	77	0	85	85	0	32	34	0	40	43	0	82	82	0	78	76	0	61	68	0	18	21	0	61	63	0	52	50	0	32	35	0	34	35	0	NP
482	YP_009724392.1_ENV-45-59	NIVNVSLVKPSFYVY	WP_002236620.1	NSM	10	80	0	VNVSLVKPSF	VNVSLVDLSF	-1.1	-0.4	0	2.5	6.4	0	10	15	0	12	14	0	9.4	13	0	1.5	1.9	1	2	2.3	0	3.4	1.7	0	4.8	1.7	0	0.17	0.39	1	8.6	8.6	0	4.6	5.9	0	5.9	7.4	0	39
483	YP_009724390.1_SPIKE-177-191	MDLEGKQGNFKNLRE	WP_002225341.1	NSM	10	80	0	KQGNFKNLRE	KQGNKKELRE	1	0.3	0	46	33	0	50	33	0	6.4	2.4	0	7.1	2.8	0	31	17	0	27	17	0	74	54	0	34	31	0	55	46	0	35	13	0	27	14	0	24	11	0	93
484	YP_009724390.1_SPIKE-877-891	LLAGTITSGWTFGAG	WP_002225792.1	NSM	8	87.5	0	SGWTFGAG	SGWTIGAG	1.2	1.2	1	73	72	0	65	64	0	56	56	0	58	55	0	73	69	0	80	78	0	50	55	0	44	48	0	52	60	0	59	61	0	81	81	0	73	73	0	NP
485	YP_009724397.2_NP-209-223	RMAGNGGDAALALLL	WP_002224944.1	NSM	10	80	0	AGNGGDAALA	AGNGGDLNLA	0.8	1.2	1	16	21	0	11	12	0	12	17	0	14	19	0	8.1	12	0	9	13	0	4.7	1.6	0	13	4.7	0	6.4	3.1	0	7.1	5.1	0	16	14	0	14	13	0	80
486	YP_009724397.2_NP-37-51	SKQRRPQGLPNNTAS	WP_002221436.1	NSM	8	87.5	0	GLPNNTAS	GLPNNTFS	0.9	1.4	1	52	65	0	23	31	0	41	53	0	53	72	0	46	67	0	44	65	0	67	52	0	45	40	0	58	61	0	57	53	0	72	70	0	70	70	0	NP
487	YP_009724397.2_NP-153-167	NNAAIVLQLPQGTTL	WP_002221872.1	NSM	8	87.5	0	NAAIVLQL	NAAYVLQL	-1.1	-1.5	0	26	25	0	22	19	0	49	48	0	46	43	0	20	16	0	23	20	0	5.7	4.8	0	1.1	1.2	1	4.7	3.8	0	22	17	0	30	24	0	31	24	0	NP
488	YP_009724397.2_NP-305-319	AQFAPSASAFFGMSR	WP_002225616.1	NSM	8	87.5	0	QFAPSASA	QFAPSSSA	1.2	1.1	1	51	52	0	40	32	0	31	32	0	44	44	0	31	29	0	30	27	0	21	20	0	14	15	0	26	27	0	29	24	0	36	35	0	39	37	0	NP
489	YP_009724397.2_NP-341-355	DKDPNFKDQVILLNK	WP_002225482.1	NSM	8	87.5	0	KDQVILLN	KDQVILVN	-1	-1.2	0	70	59	0	88	92	0	51	54	0	56	59	0	76	66	0	74	66	0	81	84	0	70	80	0	64	74	0	47	48	0	48	48	0	45	46	0	NP
490	YP_009725305_NSP9-33-47	NTTKGGRFVLALLSD	WP_002217440.1	NSM	9	88.889	0	KGGRFVLAL	KGGRFALAL	-0.6	-1	0	34	34	0	20	14	0	18	16	0	21	19	0	9.4	7.5	0	9.2	7.4	0	5	5.5	0	4.2	3.2	0	16	16	0	15	14	0	33	32	0	35	33	0	42
491	YP_009725305_NSP9-29-43	LAYYNTTKGGRFVLA	WP_002217440.1	NSM	8	87.5	0	KGGRFVLA	KGGRFALA	-0.2	-0.6	0	74	72	0	56	46	0	47	40	0	60	54	0	51	47	0	46	43	0	58	58	0	21	18	0	77	72	0	56	49	0	64	68	0	60	64	0	NP
492	YP_009725305_NSP9-37-51	GGRFVLALLSDLQDL	WP_002217440.1	NSM	8	87.5	0	GGRFVLAL	GGRFALAL	-0.9	-1.4	0	65	67	0	43	39	0	44	49	0	51	53	0	35	35	0	40	39	0	6.8	7.7	0	2.4	2.2	0	38	39	0	27	31	0	56	56	0	55	59	0	NP
493	YP_009725309_35EXON-361-375	YKIEELFYSYATHSD	WP_002224931.1	NSM	10	80	0	EELFYSYATH	EEDFNSYATH	0.7	-0.5	0	12	13	0	44	26	0	20	4.7	0	19	8.2	0	42	28	0	37	32	0	17	22	0	16	19	0	7	5	0	3	2.8	0	2.7	2.5	0	2.6	2	0	91
494	YP_009725309_35EXON-309-323	CRKVQHMVVKAALLA	WP_002222873.1	NSM	8	87.5	0	VVKAALLA	VGKAALLA	-0.7	-1.2	0	57	32	0	51	30	0	44	19	0	47	23	0	46	55	0	42	52	0	42	17	0	21	15	0	55	32	0	51	50	0	76	67	0	66	66	0	NP
495	YP_009724396.1_ORF8-5-19	VFLGIITTVAAFHQE	WP_002221798.1	NSM	8	87.5	0	IITTVAAF	IITTVALF	-1.4	-0.9	0	18	25	0	23	25	0	27	28	0	29	34	0	2.2	4.6	0	2.8	5.7	0	22	9.3	0	14	5.8	0	11	4.8	0	42	30	0	30	28	0	31	30	0	NP
496	YP_009725310_RNASE-133-147	LFRNARNGVLITEGS	WP_010980875.1	NSM	10	80	0	ARNGVLITEG	AGAGVLITEG	-0.2	-0.3	0	51	35	0	25	23	0	9	12	0	7.7	12	0	31	17	0	32	20	0	17	14	0	37	24	0	17	18	0	31	6.7	0	26	8.5	0	29	9.2	0	76
497	YP_009725310_RNASE-153-167	PSVGPKQASLNGVTL	WP_002225235.1	NSM	8	87.5	0	ASLNGVTL	ASLAGVTL	-0.4	-0.2	0	21	22	0	15	17	0	19	19	0	19	20	0	14	14	0	15	15	0	4.7	4.9	0	4.6	3.8	0	11	11	0	8.3	8.5	0	23	22	0	24	22	0	NP
498	YP_009725310_RNASE-157-171	PKQASLNGVTLIGEA	WP_002222440.1	NSM	8	87.5	0	SLNGVTLI	SLNGNTLI	0	-0.7	0	18	15	0	5.7	2.7	0	17	13	0	29	22	0	15	12	0	13	9.7	0	19	17	0	5.9	5.7	0	32	32	0	20	19	0	28	27	0	29	28	0	NP
499	YP_009725310_RNASE-233-247	EHIVYGDFSHSQLGG	WP_002242629.1	NSM	8	87.5	0	DFSHSQLG	DFSHSDLG	1.1	0.5	1	75	69	0	92	95	0	90	84	0	95	93	0	68	53	0	69	57	0	88	81	0	65	39	0	52	50	0	95	77	0	81	61	0	84	64	0	NP
500	YP_009724391.1_ORF3a-61-75	KIITLKKRWQLALSK	WP_005691796.1	HIN	8	87.5	0	KKRWQLAL	KKSWQLAL	-0.5	-0.7	0	69	75	0	55	67	0	43	43	0	64	69	0	31	38	0	32	40	0	13	6.8	0	7.5	3.9	0	34	36	0	14	17	0	47	50	0	44	46	0	NP
501	YP_009724391.1_ORF3a-189-203	YTEKWESGVKDCVVL	WP_005693266.1	HIN	8	87.5	0	KWESGVKD	KRESGVKD	1.2	0.9	1	97	97	0	100	97	0	81	87	0	86	95	0	74	51	0	80	47	0	78	98	0	73	84	0	87	91	0	66	87	0	64	90	0	64	88	0	NP
502	YP_009725306_NSP10-1-15	AGNATEVPANSTVLS	WP_005694071.1	HIN	8	87.5	0	VPANSTVL	VPAHSTVL	0.2	0.5	0	28	29	0	31	32	0	30	29	0	48	46	0	19	18	0	15	14	0	0.08	0.09	1	0.29	0.67	1	1.2	1.2	1	15	13	0	23	21	0	28	25	0	NP
503	YP_009725307_POL-85-99	TIYNLLKDCPAVAKH	WP_005693212.1	HIN	8	87.5	0	LKDCPAVA	LKDIPAVA	1	1.2	1	45	66	0	19	32	0	48	68	0	68	86	0	49	71	0	57	74	0	31	52	0	16	33	0	34	52	0	26	46	0	54	70	0	48	73	0	NP
504	YP_009725307_POL-245-259	LTLTRALTAESHVDT	WP_005693225.1	HIN	8	87.5	0	LTAESHVD	LAAESHVD	0.3	0.4	0	56	26	0	79	85	0	80	59	0	82	55	0	97	90	0	97	87	0	53	55	0	47	63	0	25	47	0	87	87	0	76	74	0	73	73	0	NP
505	YP_009725307_POL-573-587	QKLLKSIAATRGATV	WP_005694358.1	HIN	8	87.5	0	KLLKSIAA	KLLISIAA	-1.7	-1	0	64	63	0	4.7	5.8	0	18	14	0	36	32	0	57	59	0	58	56	0	30	26	0	16	4.5	0	50	46	0	28	33	0	64	61	0	60	62	0	NP
506	YP_009725307_POL-585-599	ATVVIGTSKFYGGWH	WP_005693457.1	HIN	8	87.5	0	ATVVIGTS	ATVVVGTS	-0.2	-0.4	0	24	24	0	61	58	0	22	22	0	20	19	0	82	80	0	82	80	0	31	31	0	44	42	0	40	40	0	41	38	0	55	54	0	53	50	0	NP
507	YP_009725307_POL-733-747	RNRDVDTDFVNEFYA	WP_005645731.1	HIN	8	87.5	0	DFVNEFYA	DFVVEFYA	-1.2	-0.5	0	55	50	0	47	48	0	78	64	0	62	64	0	30	27	0	29	28	0	72	63	0	25	23	0	39	29	0	61	57	0	67	65	0	66	59	0	NP
508	YP_009725307_POL-881-895	FHLYLQYIRKLHDEL	WP_005649559.1	HIN	8	87.5	0	IRKLHDEL	IRKLEDEL	-0.1	-0.6	0	50	44	0	48	51	0	69	62	0	86	77	0	26	20	0	28	22	0	24	15	0	6.5	1.6	0	39	36	0	19	17	0	53	45	0	41	34	0	NP
509	YP_009725301_3CPR-61-75	KSNHNFLVQAGNVQL	WP_005693713.1	HIN	8	87.5	0	LVQAGNVQ	LVQAGNVE	0.2	0.2	0	29	33	0	55	57	0	36	28	0	39	30	0	84	84	0	82	82	0	32	31	0	36	37	0	26	24	0	58	58	0	64	63	0	64	59	0	NP
510	YP_009725301_3CPR-173-187	AGTDLEGNFYGPFVD	WP_005693338.1	HIN	8	87.5	0	LEGNFYGP	LEGGFYGP	0.5	0.4	1	90	91	0	72	79	0	87	91	0	93	95	0	76	80	0	78	87	0	72	78	0	81	80	0	77	79	0	26	35	0	21	24	0	23	23	0	NP
511	YP_009725301_3CPR-249-263	ILGPLSAQTGIAVLD	WP_005693718.1	HIN	8	87.5	0	LSAQTGIA	LSAMTGIA	-0.4	0.6	0	17	16	0	54	55	0	32	34	0	35	38	0	87	84	0	84	82	0	29	27	0	38	34	0	20	18	0	62	61	0	76	65	0	80	64	0	NP
512	YP_009725308_HEL-145-159	FKLSYGIATVREVLS	WP_005668023.1	HIN	8	87.5	0	ATVREVLS	ATVREVLA	-0.5	-0.4	0	23	29	0	38	64	0	22	21	0	19	21	0	74	82	0	70	78	0	42	55	0	29	52	0	42	52	0	41	52	0	46	53	0	49	53	0	NP
513	YP_009725308_HEL-277-291	YSTLQGPPGTGKSHF	WP_010869253.1	HIN	8	87.5	0	GPPGTGKS	GPPGTGKT	2.6	2.6	1	80	83	0	81	86	0	72	70	0	76	73	0	90	97	0	90	97	0	9.1	11	0	36	41	0	24	27	0	58	61	0	44	49	0	46	51	0	NP
514	YP_009725297_LP-29-43	RGFGDSVEEVLSEAR	WP_005693412.1	HIN	8	87.5	0	VEEVLSEA	VEEVLSIA	-0.8	-0.1	0	40	36	0	49	36	0	67	67	0	68	71	0	68	61	0	67	56	0	35	34	0	41	38	0	37	38	0	8.2	8.3	0	11	11	0	10	9	0	NP
515	YP_009724395.1_ORF7a-1-15	MKIILFLALITLATC	WP_010869186.1	HIN	8	87.5	0	KIILFLAL	KIILPLAL	-1.8	-3.1	0	39	56	0	5.5	7.7	0	12	25	0	16	23	0	15	17	0	17	21	0	2.9	8.6	0	2	4	0	19	36	0	15	31	0	39	55	0	39	57	0	NP
516	YP_009725318.1_ORF7b-13-27	FLAFLLFLVLIMLII	WP_005694432.1	HIN	10	80	0	LLFLVLIMLI	LQFLVLPMLI	-2.3	-3.8	0	18	27	0	2.1	1.5	0	17	16	0	15	23	0	0.29	2	1	0.45	2.8	0	14	20	0	11	15	0	12	27	0	2.2	14	0	13	32	0	9.4	32	0	5.1
517	YP_009725298_NSP2-13-27	PDGYPLECIKDLLAR	WP_005693687.1	HIN	10	80	0	LECIKDLLAR	LECIEDLLKR	-1	-1.2	0	24	37	0	29	40	0	15	17	0	13	13	0	45	51	0	46	54	0	53	42	0	58	40	0	18	15	0	19	7.1	0	10	13	0	8.6	11	0	64
518	YP_009725298_NSP2-541-555	VKSREETGLLMPLKA	WP_005694060.1	HIN	10	80	0	EETGLLMPLK	EETGLLDNLK	-0.1	-0.5	0	4.2	4.9	0	22	19	0	6.5	2.2	0	3.3	0.97	0	16	19	0	19	22	0	11	5.1	0	15	9	0	4.8	4.7	0	0.34	0.21	1	0.54	0.65	1	0.38	0.56	1	76
519	YP_009725298_NSP2-277-291	EKVNINIVGDFKLNE	WP_005693148.1	HIN	8	87.5	0	KVNINIVG	KVNIAIVG	-1	-0.8	0	54	51	0	45	44	0	13	17	0	18	20	0	66	64	0	64	63	0	38	38	0	42	35	0	51	49	0	50	53	0	64	64	0	68	66	0	NP
520	YP_009725298_NSP2-513-527	IIIGGAKLKALNLGE	WP_005691796.1	HIN	8	87.5	0	LKALNLGE	LKALNLPE	-0.5	-0.7	0	94	96	0	90	88	0	88	84	0	93	95	0	84	90	0	93	93	0	84	84	0	64	73	0	72	79	0	77	81	0	78	84	0	73	84	0	NP
521	YP_009724393.1_MP-157-171	GRCDIKDLPKEITVA	WP_005650701.1	HIN	8	87.5	0	KDLPKEIT	KALPKEIT	1.2	0.7	1	70	78	0	49	76	0	33	49	0	41	56	0	63	71	0	65	82	0	34	64	0	16	45	0	25	42	0	44	24	0	65	46	0	60	40	0	NP
522	YP_009725299_NSP3-465-479	APYIVGDVVQEGVLT	WP_005693820.1	HIN	10	80	0	VGDVVQEGVL	LGYVVQEGVL	-0.5	0.5	0	34	4.6	0	8	7.6	0	42	35	0	37	37	0	1.5	17	0	1.6	17	0	19	16	0	17	21	0	19	15	0	12	1.6	0	29	12	0	30	12	0	21
523	YP_009725299_NSP3-517-531	NGYTVEEAKTVLKKC	WP_005693156.1	HIN	10	80	0	VEEAKTVLKK	VEEAKTAGKK	1.2	0.1	0	8.5	4.6	0	44	35	0	8.3	5.5	0	7.4	4.3	0	39	25	0	39	22	0	18	15	0	22	21	0	21	13	0	9.5	6.5	0	2.5	1.2	0	2.5	0.94	0	76
524	YP_009725299_NSP3-789-803	IKPHNSHEGKTFYVL	WP_010869033.1	HIN	10	80	0	NSHEGKTFYV	NSHNGKVFYV	0	0.5	0	0.33	0.25	1	4.9	13	0	2.2	2.8	0	1.9	2.4	0	1.8	3.7	0	2	3.6	0	11	11	0	2.5	4.7	0	0.43	0.28	1	4.2	5.8	0	6.7	5.6	0	6.6	5.6	0	39
525	YP_009725299_NSP3-1045-1059	ITDVFYKENSYTTTI	WP_010869022.1	HIN	9	88.889	0	FYKENSYTT	FYKENSYLT	0.1	0.9	0	20	27	0	20	16	0	40	35	0	36	39	0	3.2	3	0	2.5	2.4	0	34	22	0	11	5.1	0	12	7.2	0	22	16	0	41	36	0	43	36	0	8.9
526	YP_009725299_NSP3-697-711	SYSGQSTQLGIEFLK	WP_005694608.1	HIN	8	87.5	0	QLGIEFLK	QLGKEFLK	-0.4	-1.1	0	43	42	0	43	33	0	4.7	3.6	0	8	5	0	45	37	0	41	37	0	81	78	0	53	63	0	72	68	0	66	55	0	56	56	0	56	53	0	NP
527	YP_009725299_NSP3-1041-1055	YKGPITDVFYKENSY	WP_010869022.1	HIN	8	87.5	0	VFYKENSY	TFYKENSY	0.8	0.1	0	3.5	5.7	0	46	42	0	11	9.2	0	17	17	0	5.2	3.6	0	6.2	4.7	0	28	28	0	6.8	6.9	0	3.8	4.3	0	32	32	0	16	17	0	15	16	0	NP
528	YP_009725299_NSP3-1113-1127	VCDNIKFADDLNQLT	WP_005693714.1	HIN	8	87.5	0	FADDLNQL	FADWLNQL	-0.8	0	0	2.4	1.4	0	6.3	4.5	0	51	34	0	54	40	0	6.1	9.5	0	6.7	9	0	7.4	4.7	0	4.9	4.3	0	3.4	1.4	0	15	8.1	0	35	21	0	34	21	0	NP
529	YP_009725299_NSP3-1405-1419	FSKLINIIIWFLLLS	WP_005694200.1	HIN	8	87.5	0	IIWFLLLS	IIWILLLS	-3.2	-3.2	0	80	79	0	35	35	0	32	30	0	41	41	0	80	84	0	84	90	0	74	81	0	82	86	0	79	83	0	87	95	0	97	100	0	100	100	0	NP
530	YP_009725299_NSP3-1421-1435	CLGSLIYSTAALGVL	WP_005693404.1	HIN	8	87.5	0	LIYSTAAL	LIYSEAAL	-0.6	-0.7	0	33	32	0	8.8	8.2	0	25	18	0	34	25	0	25	25	0	28	26	0	5.9	2.8	0	1.7	1.5	1	9.1	8.5	0	27	28	0	54	59	0	56	59	0	NP
531	YP_009725299_NSP3-1745-1759	QLMCQPILLLDQALV	WP_005686318.1	HIN	8	87.5	0	PILLLDQA	PILLLDEA	-1.3	-1.4	0	80	78	0	60	60	0	93	91	0	90	93	0	93	90	0	87	87	0	26	28	0	60	59	0	21	22	0	81	81	0	97	97	0	94	94	0	NP
532	YP_009725299_NSP3-1761-1775	DVGDSAEVAVKMFDA	WP_005693467.1	HIN	8	87.5	0	GDSAEVAV	GASAEVAV	0.5	0.8	1	47	37	0	23	33	0	51	58	0	45	64	0	58	58	0	58	60	0	18	38	0	12	32	0	20	36	0	27	12	0	46	21	0	44	23	0	NP
533	YP_009725304_NSP8-157-171	QQVVDADSKIVQLSE	WP_010869051.1	HIN	8	87.5	0	DSKIVQLS	DYKIVQLS	-0.8	-0.4	0	60	37	0	82	81	0	58	51	0	64	56	0	28	73	0	28	80	0	52	44	0	13	18	0	38	30	0	64	77	0	49	55	0	42	57	0	NP
534	YP_009724392.1_ENV-1-15	MYSFVSEETGTLIVN	WP_010869047.1	HIN	10	80	0	YSFVSEETGT	YSFQSEETLT	0.9	0.6	1	3.4	24	0	2.9	25	0	21	34	0	15	34	0	3	28	0	3.9	25	0	4	42	0	3.9	40	0	0.82	8.4	0	2.9	29	0	14	39	0	12	35	0	36
535	YP_009724392.1_ENV-25-39	VFLLVTLAILTALRL	WP_010869043.1	HIN	10	80	0	LVTLAILTAL	LISLAILTAL	-1.9	-1.9	0	11	6.9	0	2.7	1.5	0	11	9	0	11	6.3	0	4.3	3.4	0	5.1	4.1	0	2.3	1.6	0	2.9	3.1	0	3.7	3.7	0	6.5	5.5	0	24	17	0	24	17	0	3.6
536	YP_009724390.1_SPIKE-933-947	KIQDSLSSTASALGK	WP_010869219.1	HIN	10	80	0	SLSSTASALG	SLSSTASTVG	0.7	1.4	1	8.7	7.4	0	0.49	1.1	1	8	7.9	0	15	15	0	12	9.2	0	10	8.3	0	5.8	1.2	0	4.8	1.2	0	14	4.1	0	9.9	5.3	0	11	8	0	13	9.4	0	14
537	YP_009724390.1_SPIKE-1005-1019	QTYVTQQLIRAAEIR	WP_005693444.1	HIN	10	80	0	TQQLIRAAEI	TWQGIRAAEI	0	-0.5	0	31	36	0	13	7.6	0	14	22	0	20	19	0	11	8	0	11	8.8	0	20	15	0	2.5	1.2	0	25	18	0	6.8	3.2	0	17	5.9	0	20	6.4	0	8
538	YP_009724390.1_SPIKE-757-771	GSFCTQLNRALTGIA	WP_005694279.1	HIN	8	87.5	0	QLNRALTG	QLNRFLTG	-0.9	-0.2	0	62	61	0	53	63	0	44	42	0	64	62	0	60	73	0	60	74	0	68	67	0	9.6	14	0	68	67	0	61	59	0	51	51	0	57	57	0	NP
539	YP_009724390.1_SPIKE-757-771	GSFCTQLNRALTGIA	WP_005647883.1	HIN	8	87.5	0	NRALTGIA	NRALTGKA	0.9	-0.2	0	82	71	0	90	81	0	81	70	0	86	77	0	60	50	0	70	57	0	31	25	0	19	18	0	40	31	0	35	24	0	39	48	0	37	40	0	NP
540	YP_009724390.1_SPIKE-801-815	NFSQILPDPSKPSKR	WP_005649475.1	HIN	8	87.5	0	LPDPSKPS	LADPSKPS	1.9	2.3	1	12	34	0	52	61	0	39	47	0	52	57	0	82	84	0	82	84	0	28	7.7	0	29	19	0	11	3.5	0	42	53	0	61	54	0	59	49	0	NP
541	YP_009724390.1_SPIKE-825-839	KVTLADAGFIKQYGD	WP_005693201.1	HIN	8	87.5	0	ADAGFIKQ	ADAGSIKQ	0.9	0	0	33	28	0	78	67	0	34	31	0	39	31	0	87	66	0	87	70	0	55	54	0	58	42	0	46	41	0	36	29	0	20	13	0	19	13	0	NP
542	YP_009724390.1_SPIKE-853-867	QKFNGLTVLPPLLTD	WP_005693647.1	HIN	8	87.5	0	LTVLPPLL	LTVLPPTL	-0.1	-0.7	0	13	8.7	0	11	11	0	28	25	0	23	21	0	14	15	0	16	17	0	6.9	11	0	5.4	12	0	13	20	0	16	22	0	41	51	0	40	51	0	NP
543	YP_009725300_NSP4-1-15	KIVNNWLKQLIKVTL	WP_005693459.1	HIN	8	87.5	0	LKQLIKVT	LKQSIKVT	-0.3	-1.3	0	91	94	0	85	83	0	78	84	0	84	86	0	87	90	0	90	93	0	62	65	0	29	29	0	62	74	0	58	68	0	78	76	0	70	70	0	NP
544	YP_009725300_NSP4-153-167	AAECTIFKDASGKPV	WP_005655572.1	HIN	8	87.5	0	IFKDASGK	IFKRASGK	0.1	0.6	0	64	50	0	72	67	0	6	6.7	0	13	13	0	44	26	0	47	30	0	60	61	0	34	41	0	70	51	0	87	77	0	74	65	0	73	60	0	NP
545	YP_009725300_NSP4-321-335	LFLMSFTVLCLTPVY	WP_005647842.1	HIN	8	87.5	0	TVLCLTPV	TVLILTPV	-1.5	-1.4	0	49	67	0	11	16	0	45	67	0	39	54	0	47	74	0	49	76	0	25	48	0	18	41	0	33	46	0	48	68	0	72	94	0	73	94	0	NP
546	YP_009725300_NSP4-465-479	EAACCHLAKALNDFS	WP_005686427.1	HIN	8	87.5	0	AKALNDFS	ADALNDFS	0.4	0	0	42	87	0	90	92	0	76	87	0	68	90	0	80	78	0	90	84	0	70	74	0	69	66	0	52	60	0	46	53	0	38	67	0	37	59	0	NP
547	YP_009725309_35EXON-481-495	GAVCRHHANEYRLYL	WP_010869197.1	HIN	8	87.5	0	HHANEYRL	HHINEYRL	-0.5	0.1	0	47	42	0	50	54	0	62	70	0	72	76	0	8.3	11	0	11	13	0	26	27	0	5.3	5.8	0	14	12	0	12	17	0	25	31	0	21	25	0	NP
548	YP_009725310_RNASE-113-127	ETICAPLTVFFDGRV	WP_005694195.1	HIN	10	80	0	PLTVFFDGRV	PYTYFFDGRV	-0.4	-0.7	0	2.7	8.3	0	1.7	12	0	13	16	0	9.7	13	0	13	33	0	12	36	0	14	27	0	19	54	0	13	29	0	16	40	0	27	48	0	30	57	0	18
549	YP_009725310_RNASE-65-79	PVPEVKILNNLGVDI	WP_005650156.1	HIN	9	88.889	0	KILNNLGVD	KRLNNLGVD	-0.2	-0.6	0	98	90	0	90	43	0	70	36	0	84	54	0	59	80	0	62	80	0	60	57	0	70	79	0	72	48	0	37	77	0	81	90	0	76	80	0	28
550	YP_009725310_RNASE-65-79	PVPEVKILNNLGVDI	WP_010869261.1	HIN	9	88.889	0	VKILNNLGV	VKGLNNLGV	-0.3	-1.1	0	55	42	0	30	14	0	40	29	0	63	36	0	20	15	0	25	18	0	42	30	0	23	14	0	39	24	0	13	5.4	0	24	14	0	25	14	0	7.1
551	YP_009725306_NSP10-45-59	LCTHTGTGQAITVTP	|YP_401662.1	EBV	8	87.5	0	TGQAITVT	TSQAITVT	0.1	0.2	0	19	59	0	59	65	0	33	59	0	31	60	0	61	51	0	54	46	0	38	47	0	28	22	0	30	37	0	56	58	0	61	78	0	62	76	0	NP
552	YP_009725307_POL-21-35	PCGTGTSTDVVYRAF	|YP_401694.1	EBV	8	87.5	0	GTGTSTDV	GTGTSTGV	1.5	1.6	1	30	34	0	31	49	0	37	56	0	41	55	0	69	76	0	66	73	0	41	53	0	43	53	0	72	79	0	46	58	0	61	68	0	62	70	0	NP
553	YP_009725307_POL-257-271	VDTDLTKPYIKWDLL	|YP_401667.1	EBV	8	87.5	0	TKPYIKWD	TVPYIKWD	-0.1	1	0	55	96	0	83	100	0	85	98	0	68	100	0	78	87	0	69	90	0	74	93	0	67	79	0	79	98	0	95	95	0	90	94	0	88	88	0	NP
554	YP_009725302_NSP6-229-243	CLLNRYFRLTLGVYD	|YP_401712.1	EBV	8	87.5	0	FRLTLGVY	FRLTGGVY	-0.3	-1.4	0	11	16	0	36	41	0	17	21	0	29	37	0	14	18	0	18	23	0	19	32	0	16	22	0	6.6	9.6	0	13	18	0	14	16	0	13	17	0	NP
555	YP_009725308_HEL-241-255	VPQEHYVRITGLYPT	|YP_401712.1	EBV	8	87.5	0	VRITGLYP	VRITGLIP	-0.8	-0.5	0	79	76	0	66	69	0	54	53	0	61	58	0	47	38	0	53	47	0	49	56	0	42	40	0	50	54	0	33	34	0	64	59	0	54	51	0	NP
556	YP_009725299_NSP3-1289-1303	IKKPNELSRVLGLKT	|YP_401644.1	EBV	8	87.5	0	ELSRVLGL	ELSPVLGL	-0.4	-1.1	0	17	28	0	8.3	17	0	34	53	0	43	63	0	16	30	0	16	28	0	13	20	0	3.5	0.61	0	17	25	0	1.2	3.7	0	2.6	5.2	0	2.3	5.4	0	NP
557	YP_009724397.2_NP-301-315	WPQIAQFAPSASAFF	|YP_401663.1	EBV	8	87.5	0	APSASAFF	APSASAPF	1.4	0.4	1	31	19	0	53	52	0	29	23	0	33	28	0	11	5.8	0	8.3	4.4	0	0.17	0.46	1	3.9	5.5	0	1.2	1.2	1	20	18	0	12	11	0	15	13	0	NP
558	YP_009725310_RNASE-249-263	HLLIGLAKRFKESPF	|YP_401688.1	EBV	10	80	0	LAKRFKESPF	LKKRFKESYF	-0.3	0.1	0	9.2	44	0	60	62	0	18	31	0	29	46	0	11	21	0	12	23	0	7.3	5.1	0	3.1	2.3	0	8.9	13	0	14	13	0	7.8	12	0	7.5	12	0	71
559	YP_009725310_RNASE-293-307	SVIDLLLDDFVEIIK	|YP_401687.1	EBV	10	80	0	DLLLDDFVEI	DLLLDASVEI	-0.8	-1.1	0	7.5	7	0	0.02	0.01	1	8.3	9.5	0	14	13	0	3.2	2.4	0	3.9	3.3	0	7	12	0	5.7	5.7	0	4.3	5.3	0	5.8	5.5	0	13	12	0	12	12	0	22
560	YP_009725299_NSP3-737-751	NLKTLLSLREVRTIK	NP_040145.1	HZV	8	87.5	0	NLKTLLSL	NLKTLLKL	-1.5	-1.4	0	40	41	0	9.3	6.8	0	46	39	0	66	62	0	26	26	0	25	25	0	14	7.6	0	0.27	0.08	1	36	25	0	29	25	0	39	39	0	45	44	0	NP
561	YP_009725304_NSP8-69-83	QMYKQARSEDKRAKV	NP_040156.1	HZV	8	87.5	0	SEDKRAKV	SEDKLAKV	0.3	1	0	16	21	0	34	56	0	45	47	0	40	47	0	29	40	0	30	39	0	23	19	0	9.1	4.8	0	26	31	0	2.2	3.4	0	2.2	3	0	2.5	4.2	0	NP
562	YP_009724390.1_SPIKE-989-1003	AEVQIDRLITGRLQS	NP_040162.2	HZV	8	87.5	0	LITGRLQS	LITGHLQS	-0.5	-0.4	0	67	71	0	52	61	0	50	49	0	67	72	0	84	90	0	80	87	0	46	41	0	37	26	0	48	53	0	77	77	0	78	84	0	80	84	0	NP
563	YP_009724397.2_NP-213-227	NGGDAALALLLLDRL	NP_040149.1	HZV	10	80	0	GDAALALLLL	GYADLALLLL	-1.7	-1.6	0	0.26	5.3	0	1.8	13	0	7.7	18	0	7.2	16	0	0.06	8	0	0.07	7.9	0	2.2	3.3	0	3.7	2.9	0	0.66	1.2	1	3.5	0.53	0	5.8	2	0	5.6	2.1	0	16
564	YP_009725308_HEL-277-291	YSTLQGPPGTGKSHF	YP_009163893.1	PPV	10	80	0	GPPGTGKSHF	GPPDTGKSLF	1.6	1.9	1	2.8	28	0	21	66	0	19	20	0	24	29	0	11	15	0	9.8	16	0	0.1	3.2	0	2.3	11	0	1.2	3.8	0	5.5	36	0	7.2	12	0	8.3	14	0	93
565	YP_009725297_LP-9-23	NEKTHVQLSLPVLQV	YP_009163893.1	PPV	10	80	0	VQLSLPVLQV	VQLSLPPLLV	-0.7	-1	0	3.2	6.7	0	0.42	0.34	1	5.1	6.2	0	11	5.3	0	0.78	8.4	0	1.2	8.9	0	9.4	9.2	0	7.7	6.7	0	4.9	20	0	0.87	9.7	0	4.3	13	0	3.4	14	0	0.83
566	YP_009725299_NSP3-1805-1819	NVSLDNVLSTFISAA	NP_054711.1	MUV	8	87.5	0	LSTFISAA	LSTSISAA	0.8	-0.8	0	30	35	0	27	16	0	45	54	0	45	46	0	84	87	0	78	80	0	30	35	0	30	34	0	24	32	0	64	62	0	72	81	0	76	88	0	NP
567	YP_009724390.1_SPIKE-269-283	YLQPRTFLLKYNENG	NP_054707.1	MUV	8	87.5	0	LLKYNENG	LLRYNENG	0	0.1	0	78	77	0	69	69	0	68	73	0	93	95	0	93	90	0	97	93	0	59	74	0	34	35	0	72	79	0	81	81	0	90	84	0	94	84	0	NP
568	YP_009725298_NSP2-145-159	HCGETSWQTGDFVKA	YP_009137214.1	HSV2	8	87.5	0	ETSWQTGD	EPSWQTGD	1.6	1.3	1	84	45	0	97	100	0	96	87	0	98	93	0	100	97	0	100	100	0	53	78	0	73	90	0	40	74	0	100	95	0	87	87	0	84	84	0	NP
569	YP_009725308_HEL-277-291	YSTLQGPPGTGKSHF	YP_009505608.1	HRVA	10	80	0	LQGPPGTGKS	IHGPPGTGKS	2.1	2.2	1	23	16	0	29	20	0	3.4	0.49	0	5	0.69	0	14	22	0	12	24	0	9	19	0	31	33	0	18	22	0	24	13	0	19	13	0	20	11	0	61
570	YP_009725303_NSP7-9-23	TSVVLLSVLQQLRVE	YP_081506.1	CMV	8	87.5	0	LLSVLQQL	LLSALQQL	-1.2	-1.6	0	34	37	0	4	3.4	0	43	50	0	57	64	0	22	22	0	23	24	0	19	23	0	4.7	5.3	0	30	36	0	26	30	0	47	50	0	54	59	0	NP
571	YP_009725302_NSP6-65-79	AFLCLFLLPSLATVA	WP_003401224.1	BCG	8	87.5	0	LLPSLATV	LLPNLATV	-0.6	-0.6	0	31	34	0	1.6	1.5	1	39	40	0	57	57	0	16	17	0	15	16	0	28	29	0	7.8	11	0	36	36	0	31	33	0	33	45	0	26	39	0	NP
572	YP_009725308_HEL-37-51	TSHKLVLSVNPYVCN	WP_003909568.1	BCG	10	80	0	HKLVLSVNPY	HKLVLSRGPY	-0.4	-0.8	0	4.9	3.1	0	27	11	0	1.3	0.85	1	4.4	2	0	24	11	0	27	12	0	11	16	0	23	18	0	4.9	2.2	0	24	11	0	15	7.7	0	15	8.4	0	45
573	YP_009725308_HEL-141-155	TEETFKLSYGIATVR	WP_003409680.1	BCG	8	87.5	0	FKLSYGIA	FKPSYGIA	0.5	-0.8	0	68	80	0	72	69	0	78	84	0	90	90	0	60	74	0	63	76	0	52	55	0	25	29	0	48	42	0	43	34	0	70	74	0	66	66	0	NP
574	YP_009725299_NSP3-1805-1819	NVSLDNVLSTFISAA	WP_003900676.1	BCG	8	87.5	0	LSTFISAA	LSTVISAA	-0.6	-0.8	0	35	35	0	16	16	0	51	54	0	50	46	0	84	87	0	80	80	0	34	35	0	31	34	0	29	32	0	62	62	0	78	81	0	84	88	0	NP
575	YP_009724397.2_NP-401-415	DDFSKQLQQSMSSAD	WP_003410228.1	BCG	8	87.5	0	QQSMSSAD	QQSMSTAD	0.9	1	1	86	90	0	97	97	0	90	93	0	93	95	0	97	100	0	97	100	0	88	93	0	70	74	0	83	87	0	70	77	0	47	46	0	52	55	0	NP
576	YP_009725306_NSP10-1-15	AGNATEVPANSTVLS	WP_014318982.1	CDI	8	87.5	0	ATEVPANS	ATEVNANS	0.9	1.3	1	11	8.1	0	65	57	0	45	34	0	36	31	0	87	84	0	80	76	0	55	46	0	49	52	0	52	52	0	58	58	0	56	43	0	55	48	0	NP
577	YP_009725299_NSP3-1757-1771	ALVSDVGDSAEVAVK	WP_010935426.1	CDI	8	87.5	0	GDSAEVAV	GDSAEVVV	0.4	0.8	1	37	37	0	37	33	0	60	58	0	63	64	0	55	58	0	57	60	0	43	38	0	38	32	0	40	36	0	13	12	0	22	21	0	24	23	0	NP
578	YP_009725302_NSP6-65-79	AFLCLFLLPSLATVA	WP_005015014.1	BPE	9	88.889	0	LLPSLATVA	LLPSLVTVA	-0.9	-0.5	0	16	16	0	0.87	2.3	0	19	22	0	27	30	0	20	25	0	16	21	0	15	17	0	7.9	11	0	17	19	0	18	19	0	38	40	0	44	47	0	4.7
579	YP_009725308_HEL-241-255	VPQEHYVRITGLYPT	WP_010930723.1	BPE	8	87.5	0	VRITGLYP	VRITGLGP	-0.1	-0.5	0	88	76	0	82	69	0	56	53	0	79	58	0	51	38	0	59	47	0	60	56	0	53	40	0	61	54	0	39	34	0	63	59	0	56	51	0	NP
580	YP_009725304_NSP8-41-55	SLNVAKSEFDRDAAM	WP_010931585.1	BPE	10	80	0	VAKSEFDRDA	VAYSELDRDA	0.4	0.7	1	52	74	0	37	60	0	41	48	0	47	63	0	14	70	0	13	73	0	49	44	0	45	52	0	24	40	0	29	15	0	24	14	0	26	14	0	85
581	YP_009725307_POL-361-375	LHSSRLSFKELLVYA	WP_011099228	CTE	9	88.889	0	SRLSFKELL	SQLSFKELL	-0.9	-1	0	16	15	0	1.7	8.2	0	18	13	0	13	14	0	2.1	2.7	0	2.6	3.8	0	11	8.3	0	5.5	3.3	0	8.6	14	0	0.74	2.4	0	2.7	3.9	0	2.1	3.1	0	30
582	YP_009725307_POL-137-151	GNCDTLKEILVTYNC	WP_035110712	CTE	8	87.5	0	LKEILVTY	LKEILVNY	-1.4	-1.5	0	11	9.9	0	32	25	0	15	13	0	26	23	0	33	24	0	37	28	0	52	36	0	24	14	0	12	6	0	31	22	0	23	19	0	23	16	0	NP
583	YP_009725304_NSP8-97-111	KLDNDALNNIINNAR	WP_078688078	CTE	8	87.5	0	ALNNIINN	ALNNILNN	-0.8	-0.7	0	34	32	0	19	16	0	17	14	0	31	28	0	64	59	0	62	57	0	60	55	0	51	43	0	66	59	0	53	49	0	42	36	0	43	36	0	NP
584	YP_009725302_NSP6-261-275	PPKNSIDAFKLNIKL	WP_000143443.1	SPN	8	87.5	0	AFKLNIKL	AKKLNIKL	-0.9	-1.4	0	61	46	0	50	25	0	48	33	0	66	40	0	30	4.9	0	33	4.2	0	19	13	0	2.1	1.3	0	33	24	0	13	14	0	24	26	0	22	24	0	NP
585	YP_009725297_LP-57-71	EKGVLPQLEQPYVFI	WP_000767212.1	SPN	8	87.5	0	LEQPYVFI	LEFPYVFI	-1.3	-0.5	0	30	25	0	17	21	0	41	50	0	36	58	0	13	16	0	15	18	0	23	26	0	14	15	0	26	34	0	1.1	2.2	0	3.3	3.4	0	3	3.9	0	NP
586	YP_009725308_HEL-425-439	VCRLMKTIGPDMFLG	WP_002225226.1	NSM	11	81.818	0	VCRLMKTIGPD	VLRLMKTIGSD	-0.8	-0.5	0	74	87	0	21	27	0	14	22	0	32	38	0	44	55	0	47	62	0	21	37	0	13	42	0	53	67	0	26	51	0	53	61	0	51	62	0	3.3
587	YP_009725310_RNASE-133-147	LFRNARNGVLITEGS	WP_010930155.1	BPE	11	80	0	RNARNGVLITE	RNARNGWLFTE	-0.1	-0.1	0	3.7	19	0	22	22	0	11	12	0	8.9	12	0	0.53	5	0	0.6	4.6	0	8.3	3.4	0	10	4.7	0	3.8	5.8	0	3.9	5	0	2.9	8.5	0	2.7	9.2	0	75
588	YP_009725310_RNASE-133-147	LFRNARNGVLITEGS	WP_002225464.1	NSM	10	80	0	RNARNGVLIT	RNARNGWLFT	-0.1	-0.2	0	3.7	19	0	26	22	0	11	15	0	8.9	17	0	0.53	5	0	0.6	4.6	0	8.3	3.4	0	10	4.7	0	3.8	5.8	0	3.9	5	0	2.9	13	0	2.7	12	0	59
589	YP_009724391.1_ORF3a-249-263	IDGSSGVVNPVMEPI	WP_010869064.1	HIN	8	87.5	0	VNPVMEPI	VNPVNEPI	1.1	0.7	1	43	52	0	31	28	0	65	66	0	64	62	0	20	23	0	19	21	0	33	36	0	23	30	0	46	55	0	43	50	0	42	49	0	38	48	0	NP
590	YP_009724396.1_ORF8-65-79	AGSKSPIQYIDIGNY	WP_010868940.1	HIN	8	87.5	0	IQYIDIGN	IQYIWIGN	-1.3	-0.5	0	86	77	0	62	58	0	52	55	0	57	63	0	59	61	0	71	69	0	78	72	0	72	58	0	83	55	0	59	39	0	64	56	0	66	52	0	NP
591	YP_009724390.1_SPIKE-777-791	NTQEVFAQVKQIYKT	WP_010930923.1	BPE	8	87.5	0	TQEVFAQV	TQEVVAQV	-0.1	-0.3	0	21	22	0	7.5	9.2	0	48	53	0	55	53	0	26	24	0	27	23	0	40	41	0	14	14	0	38	41	0	13	13	0	20	21	0	18	19	0	NP
592	YP_009724396.1_ORF8-85-99	PFTINCQEPKLGSLV	WP_011098678	CTE	8	87.5	0	QEPKLGSL	QEPKKGSL	1.6	0.7	1	52	42	0	61	51	0	62	57	0	79	72	0	30	21	0	27	22	0	15	14	0	2.1	3.9	0	30	23	0	3.9	1.8	0	5.1	3.1	0	6.7	3.3	0	NP
593	YP_009725298_NSP2-533-547	SKGLYRKCVKSREET	WP_002225315.1	NSM	8	87.5	0	KCVKSREE	KVVKSREE	0.4	0.4	1	78	99	0	83	100	0	33	81	0	38	95	0	90	100	0	93	100	0	43	93	0	46	86	0	60	98	0	73	95	0	84	97	0	76	100	0	NP
594	YP_009725299_NSP3-1493-1507	ISSFKWDLTAFGLVA	YP_009137182.1	HSV2	8	87.5	0	LTAFGLVA	LTAAGLVA	-0.5	-1.2	0	13	13	0	25	24	0	23	26	0	25	27	0	64	70	0	60	64	0	17	21	0	24	31	0	20	24	0	41	43	0	63	72	0	66	73	0	NP
595	YP_009725309_35EXON-1-15	AENVTGLFKDCSKVI	WP_014319275.1	CDI	8	87.5	0	AENVTGLF	AENVTGFF	0	-0.1	0	8.9	6.9	0	48	46	0	35	32	0	35	35	0	12	9.6	0	13	11	0	14	12	0	20	19	0	8.9	7.2	0	0.8	0.75	1	0.19	0.14	1	0.22	0.19	1	NP
* Hit Pathogenic organisms: Mumps virus (MUV), Hepatitis B virus (HBV), Varicella Zoster Virus (HZV), Pappiloma Virus (PPV), Herpes simplex virus 2 (HSV2),Epstein-Barr virus (EBV), human cytomegalovirus (CMV), human rhinovirus A (HRVA),
bacille Calmette-Guérin (BCG), Bordetella pertussis (BPE), Corynebacterium diphtheriae (CDI), Clostridium tetani (CTE), Haemophilus influenzae (HIN),Neisseria meningitidis (serogroup B) (NSM), Streptococcus pneumoniae (SPN)
** In the manuscript, we considered cross-reactive B-cell epitopes when B cell reactivity of HIT peptide was ≥ 0.4, regardless of the B-cell reactivity of the corresponding CoV-2 peptide
[truncated: 56 more columns]
