# Supplementary material for: Potential Cross-Reactive Immunity to SARS-CoV-2 From Common Human Pathogens and Vaccines
Source: Front Immunol. 2020 Oct 16;11:586984. doi: 10.3389/fimmu.2020.586984 (PMC7596387; doi:10.3389/fimmu.2020.586984)
Supplement: Supplementary Data sheet 2 — Excel file including all SARS-CoV-2 peptide matches and predicted cross-reactive epitopes from DTP and MenB vaccines. [file DataSheet_2.xls]

## Sheet: sarsm_vs_cDTwP_MenB_880ul_detai
Supplementary Dataset 2. SARS-CoV-2 peptide matches and predicted cross-reactive epitopes from DTP and MenB vaccines
NUM	SARS-CoV-2 ACN Antigen	SARS-CoV-2 query sequence	HIT ACN	Vaccine*	LENGTH	ID (%)	GAPS	SARS_CoV2 PEP	HIT PEP	B react. HIT PEP	B cell react. CoV2 PEP	B [ 0/1]**	HIT PEP HLA-A*01:01	CoV2 PEP HLA-A*01:01	CD8 T HLA-A*01:01	HIT PEP HLA-A*02:01	CoV2 PEP HLA-A*02:01	CD8 T HLA-A*02:01	HIT PEP HLA-A*03:01	CoV2 PEP HLA-A*03:01	CD8 T HLA-A*:03:01	HIT PEP HLA-A*11:01	CoV2 PEP HLA-A*11:01	CD8 T HLA-A*11:01	HIT PEP HLA-A*23:01	CoV2 PEP HLA-A*23:01	CD8 T HLA-A*23:01	HIT PEP HLA-A*24:02	CoV2 PEP HLA-A*24:02	CD8 T HLA-A*24:02	HIT PEP HLA-B*07:02	CoV2 PEP HLA-B*07:02	CD8 T HLA-B*07:02	HIT PEP HLA-B*08:01	CoV2 PEP HLA-B*08:01	CD8 T HLA-B*08:01	HIT PEP HLA-B*35:01	CoV2 PEP HLA-B*35:01	CD8 T HLA-B*35:01	HIT PEP HLA-B*40:01	CoV2 PEP HLA-B*40:01	CD8 T HLA-B*40:01	HIT PEP HLA-B*40:02	CoV2 PEP HLA-B*40:02	CD8 T HLA-B*40:02	HIT PEP HLA-B*40:03	CoV2 PEP HLA-B*40:03	CD8 T HLA-B*40:03	HIT PEP HLA-DRB1*01:01
1	YP_009724391.1_ORF3a-41-55	LPFGWLIVGVALLAV	tr|Q7VZ84|Q7VZ84_BORPE	DTwP	9	88.889	0	LIVGVALLA	LIVGLALLA	-2.1	-1.8	0	16	13	0	3.6	2.9	0	11	8.2	0	11	9.1	0	35	31	0	37	32	0	19	17	0	47	42	0	20	16	0	37	33	0	43	39	0	46	41	0	1.2
2	YP_009724391.1_ORF3a-89-103	TVYSHLLLVAAGLEA	tr|Q7VTD8|Q7VTD8_BORPE	DTwP	8	87.5	0	LLLVAAGL	LLLMAAGL	-1.9	-1.8	0	57	56	0	6	4.7	0	57	54	0	75	75	0	31	30	0	33	33	0	32	34	0	8	9.4	0	56	54	0	39	36	0	81	74	0	84	80	0	NP
3	YP_009725311_2ORMT-89-103	LPTGTLLVDSDLNDF	tr|Q6NGY6|Q6NGY6_CORDI	DTwP	10	80	0	LLVDSDLNDF	LLVDADLTDF	-0.4	0.6	0	0.43	0.48	1	9.7	12	0	14	17	0	14	16	0	3.7	3.7	0	3.9	3.9	0	6.2	7.8	0	13	15	0	0.55	0.59	1	11	12	0	11	9.8	0	13	12	0	48
4	YP_009725311_2ORMT-261-275	SLKEGQINDMILSLL	tr|Q7VW05|Q7VW05_BORPE	DTwP	9	88.889	0	INDMILSLL	INAMILSLL	-2.1	-1.8	0	13	1.9	0	17	12	0	31	29	0	23	21	0	4.6	6.1	0	5.1	6	0	14	11	0	7.5	11	0	19	13	0	7.8	5.6	0	19	20	0	20	23	0	9.2
5	YP_009725311_2ORMT-85-99	LRQWLPTGTLLVDSD	tr|Q7VWE2|Q7VWE2_BORPE	DTwP	8	87.5	0	TGTLLVDS	TGTILVDS	-0.5	-0.6	0	85	85	0	86	88	0	90	93	0	84	88	0	84	90	0	74	82	0	93	93	0	69	71	0	62	66	0	95	95	0	94	94	0	94	94	0	NP
6	YP_009725311_2ORMT-89-103	LPTGTLLVDSDLNDF	tr|Q7VVG2|Q7VVG2_BORPE	DTwP	8	87.5	0	TLLVDSDL	TLLADSDL	-0.2	-0.6	0	36	38	0	11	12	0	61	65	0	64	69	0	37	37	0	38	39	0	28	32	0	12	12	0	33	37	0	29	31	0	53	59	0	57	64	0	NP
7	YP_009725305_NSP9-33-47	NTTKGGRFVLALLSD	tr|Q7VTA4|Q7VTA4_BORPE	DTwP	10	80	0	GGRFVLALLS	GGRDVLAPLS	0.2	-1.6	0	24	28	0	12	17	0	24	20	0	23	20	0	15	9.7	0	17	13	0	1.7	4.5	0	2.4	6.2	0	12	29	0	9.7	12	0	21	20	0	19	17	0	68
8	YP_009725305_NSP9-41-55	VLALLSDLQDLKWAR	tr|Q898E0|Q898E0_CLOTE	DTwP	8	87.5	0	LSDLQDLK	LSDLSDLK	-0.1	-0.1	0	2.5	2.6	0	58	56	0	13	15	0	8.9	9.7	0	60	65	0	53	58	0	67	70	0	55	55	0	40	41	0	68	73	0	65	65	0	66	64	0	NP
9	YP_009725305_NSP9-101-113	MVLGSLAATVRLQ	tr|Q7VXV7|Q7VXV7_BORPE	DTwP	8	87.5	0	LAATVRLQ	LAATVRQQ	0	-0.7	0	53	40	0	76	71	0	45	38	0	49	39	0	90	82	0	93	84	0	30	26	0	28	34	0	22	21	0	73	68	0	67	70	0	60	66	0	NP
10	YP_009724397.2_NP-209-223	RMAGNGGDAALALLL	tr|Q7VUJ1|Q7VUJ1_BORPE	DTwP	10	80	0	MAGNGGDAAL	QAGQGGDAAL	1.4	1.2	1	23	11	0	15	12	0	24	17	0	27	19	0	14	12	0	14	13	0	1.8	1.6	1	5.4	4.7	0	4.5	2	0	6.3	5.1	0	18	14	0	16	13	0	74
11	YP_009724397.2_NP-217-231	AALALLLLDRLNQLE	tr|Q7VSK8|Q7VSK8_BORPE	DTwP	10	80	0	AALALLLLDR	ARLALLPLDR	-1.1	-2.2	0	16	22	0	17	19	0	0.42	1.6	1	1.2	2	1	20	31	0	19	30	0	28	49	0	36	60	0	37	39	0	22	39	0	26	21	0	23	27	0	30
12	YP_009724397.2_NP-217-231	AALALLLLDRLNQLE	sp|Q7W023|RF1_BORPE	DTwP	10	80	0	AALALLLLDR	AALQLLLLPR	-1.9	-2.2	0	34	22	0	23	19	0	2.2	1.6	0	2.2	2	0	36	31	0	31	30	0	47	49	0	51	60	0	29	39	0	31	39	0	23	21	0	29	27	0	31
13	YP_009724397.2_NP-241-255	QQGQTVTKKSAAEAS	sp|Q7VVR5|SYFB_BORPE	DTwP	10	80	0	GQTVTKKSAA	GQTVTEKSLA	1.5	0.9	1	11	21	0	13	37	0	24	18	0	19	19	0	18	61	0	18	60	0	17	6.6	0	16	2.7	0	16	18	0	1.8	8.7	0	7	15	0	6.7	16	0	77
14	YP_009724397.2_NP-353-367	LNKHIDAYKTFPPTE	tr|Q6NK83|Q6NK83_CORDI	DTwP	10	80	0	DAYKTFPPTE	DAVKTFNPTE	0.8	1.2	1	37	29	0	27	22	0	4.9	11	0	5.6	13	0	41	5.8	0	40	5.2	0	9.3	9.3	0	13	8.5	0	4.3	3.6	0	25	27	0	29	27	0	28	27	0	81
15	YP_009724397.2_NP-81-95	DDQIGYYRRATRRIR	tr|Q7VYT3|Q7VYT3_BORPE	DTwP	8	87.5	0	RRATRRIR	RYATRRIR	-0.2	0	0	66	49	0	85	81	0	12	20	0	20	34	0	20	40	0	16	41	0	37	31	0	19	16	0	55	54	0	58	38	0	46	39	0	49	35	0	NP
16	YP_009724397.2_NP-237-251	KGQQQQGQTVTKKSA	sp|Q7VVR5|SYFB_BORPE	DTwP	8	87.5	0	GQTVTKKS	GQTVTEKS	1.1	0.9	1	95	96	0	82	88	0	78	72	0	93	93	0	90	100	0	90	100	0	98	93	0	83	68	0	79	83	0	53	56	0	64	53	0	60	54	0	NP
17	YP_009724397.2_NP-285-299	NFGDQELIRQGTDYK	tr|Q7VTM5|Q7VTM5_BORPE	DTwP	8	87.5	0	GDQELIRQ	GDQELARQ	0.7	0.1	0	66	62	0	90	85	0	69	60	0	72	58	0	100	93	0	100	97	0	88	81	0	64	58	0	77	67	0	45	37	0	28	23	0	26	21	0	NP
18	YP_009724390.1_SPIKE-253-267	DSSSGWTAGAAAYYV	tr|Q7VVR9|Q7VVR9_BORPE	DTwP	11	81.818	0	SSSGWTAGAAA	QSSGWTAGADA	1.3	1.1	1	7.8	5.8	0	18	9.1	0	15	9.9	0	12	7.5	0	41	37	0	39	35	0	14	4	0	28	9.1	0	20	7.7	0	21	9.8	0	24	21	0	24	22	0	81
19	YP_009724390.1_SPIKE-509-523	RVVVLSFELLHAPAT	tr|Q7VSF2|Q7VSF2_BORPE	DTwP	10	80	0	SFELLHAPAT	SFELAEAPAT	0.6	-0.4	0	29	33	0	17	18	0	43	52	0	38	40	0	27	25	0	27	22	0	18	15	0	20	11	0	11	12	0	1.3	1.3	1	4.5	4.6	0	3.3	3.5	0	3.3
20	YP_009724390.1_SPIKE-1061-1075	VFLHVTYVPAQEKNF	tr|Q899V7|Q899V7_CLOTE	DTwP	10	80	0	TYVPAQEKNF	TNVHAQEKNF	1.1	0.8	1	14	6.9	0	33	18	0	19	22	0	28	22	0	7.1	1.1	0	7.5	0.98	0	7.3	7	0	3	4.6	0	1.2	1.4	1	21	19	0	7	9.4	0	9.2	11	0	89
21	YP_009724390.1_SPIKE-1-15	MFVFLVLLPLVSSQC	sp|Q7VU45|ATPG_BORPE	DTwP	8	87.5	0	VFLVLLPL	VFLRLLPL	-2.4	-2.8	0	67	74	0	35	32	0	58	65	0	56	56	0	5.5	6.2	0	6.1	7.8	0	25	43	0	4	20	0	60	56	0	46	49	0	76	81	0	76	76	0	NP
22	YP_009724390.1_SPIKE-161-175	SSANNCTFEYVSQPF	tr|Q6NIW5|Q6NIW5_CORDI	DTwP	8	87.5	0	FEYVSQPF	FEYVSQNF	-0.3	0	0	14	28	0	33	35	0	46	57	0	49	52	0	4.9	9.1	0	4.9	9.5	0	11	9.1	0	7.4	11	0	4.5	4.6	0	0.6	0.64	1	0.7	1.5	1	0.57	1.4	1	NP
23	YP_009724390.1_SPIKE-233-247	INITRFQTLLALHRS	tr|Q7VZN3|Q7VZN3_BORPE	DTwP	8	87.5	0	QTLLALHR	QTLLATHR	-0.7	-1.5	0	23	27	0	67	63	0	13	11	0	7.3	5.9	0	45	45	0	48	50	0	58	67	0	47	57	0	50	59	0	50	53	0	43	45	0	39	44	0	NP
25	YP_009724390.1_SPIKE-449-463	YNYLYRLFRKSNLKP	tr|Q7VZJ7|Q7VZJ7_BORPE	DTwP	8	87.5	0	RLFRKSNL	RLFRKSLL	-1.4	-0.7	0	34	43	0	6	8.3	0	6.2	9.9	0	20	24	0	9.4	15	0	11	15	0	6.6	5.5	0	0.27	0.19	1	39	37	0	15	17	0	39	34	0	40	37	0	NP
26	YP_009724390.1_SPIKE-509-523	RVVVLSFELLHAPAT	sp|Q7VSG7|SMG_BORPE	DTwP	8	87.5	0	ELLHAPAT	ELAHAPAT	0.6	-0.1	0	40	55	0	46	40	0	57	62	0	82	82	0	82	76	0	78	74	0	37	44	0	15	15	0	33	38	0	30	34	0	29	33	0	24	29	0	NP
27	YP_009724390.1_SPIKE-701-715	AENSVAYSNNSIAIP	tr|Q7VX63|Q7VX63_BORPE	DTwP	8	100	0	SVAYSNNS	SVAYSNNS	0.7	0.7	1	35	35	0	67	67	0	38	38	0	31	31	0	84	84	0	84	84	0	25	25	0	32	32	0	32	32	0	66	66	0	56	56	0	57	57	0	NP
28	YP_009724390.1_SPIKE-893-907	ALQIPFAMQMAYRFN	tr|Q7VSI7|Q7VSI7_BORPE	DTwP	8	87.5	0	IPFAMQMA	IPFTMQMA	-0.7	-0.8	0	53	49	0	36	33	0	41	37	0	51	48	0	57	53	0	58	53	0	3	2.8	0	9.3	9.4	0	3.9	3.2	0	35	32	0	58	56	0	51	48	0	NP
29	YP_009724390.1_SPIKE-953-967	NQNAQALNTLVKQLS	tr|Q6NG46|Q6NG46_CORDI	DTwP	8	87.5	0	ALNTLVKQ	ALNGLVKQ	-0.6	-0.7	0	51	52	0	28	35	0	9.1	9.8	0	16	18	0	73	74	0	70	71	0	53	62	0	43	45	0	57	66	0	53	61	0	34	39	0	35	39	0	NP
30	YP_009724390.1_SPIKE-989-1003	AEVQIDRLITGRLQS	tr|Q7VSP7|Q7VSP7_BORPE	DTwP	8	87.5	0	DRLITGRL	DRLIEGRL	-0.5	-0.7	0	46	41	0	63	60	0	66	60	0	82	73	0	26	23	0	29	25	0	28	18	0	4.5	2.9	0	36	29	0	22	18	0	22	19	0	19	15	0	NP
31	YP_009724390.1_SPIKE-1089-1103	FPREGVFVSNGTHWF	sp|Q6NH15|CARA_CORDI	DTwP	8	87.5	0	EGVFVSNG	DGVFVSNG	-0.1	-0.2	0	79	80	0	82	82	0	85	84	0	90	86	0	90	93	0	93	93	0	81	76	0	52	58	0	35	52	0	95	95	0	87	48	0	88	56	0	NP
32	YP_009724390.1_SPIKE-1145-1159	LDSFKEELDKYFKNH	tr|Q898W3|Q898W3_CLOTE	DTwP	8	87.5	0	EELDKYFK	EKLDKYFK	-0.2	0	0	69	45	0	85	62	0	32	25	0	37	24	0	71	51	0	80	60	0	76	47	0	31	23	0	61	31	0	68	22	0	32	5.3	0	35	4.1	0	NP
33	YP_009724390.1_SPIKE-1221-1235	IAGLIAIVMVTIMLC	sp|Q7VVR5|SYFB_BORPE	DTwP	8	87.5	0	IAGLIAIV	IAGLVAIV	-1.5	-1.7	0	45	45	0	15	13	0	55	54	0	56	54	0	36	33	0	38	35	0	28	28	0	18	16	0	24	24	0	45	44	0	63	61	0	62	59	0	NP
34	YP_009724393.1_MP-5-19	NGTITVEELKKLLEQ	sp|P48210|CH60_BORPE	DTa/wP	8	87.5	0	TVEELKKL	AVEELKKL	-0.3	-0.2	0	18	15	0	22	28	0	36	45	0	43	53	0	32	32	0	30	29	0	11	14	0	6.5	4.9	0	22	17	0	18	27	0	25	36	0	27	38	0	NP
35	YP_009724393.1_MP-5-19	NGTITVEELKKLLEQ	tr|Q893U5|Q893U5_CLOTE	DTwP	8	87.5	0	VEELKKLL	VEELKKEL	-0.1	-0.8	0	32	24	0	50	48	0	69	56	0	77	71	0	35	27	0	30	26	0	20	21	0	5	5.6	0	24	27	0	2.2	2.2	0	2.4	2.3	0	2.7	2.5	0	NP
36	YP_009724393.1_MP-157-171	GRCDIKDLPKEITVA	tr|Q897F9|Q897F9_CLOTE	DTwP	8	87.5	0	IKDLPKEI	IKDNPKEI	1.3	1.6	1	46	43	0	48	41	0	49	58	0	71	76	0	24	29	0	26	33	0	30	28	0	7.7	9.8	0	42	46	0	19	17	0	30	31	0	30	32	0	NP
37	YP_009725308_HEL-245-259	HYVRITGLYPTLNIS	tr|Q7VV06|Q7VV06_BORPE	DTa/wP	10	80	0	TGLYPTLNIS	TGLQPTLAIS	0.2	-0.1	0	20	22	0	3.2	1.5	0	11	5.6	0	14	12	0	5.1	5.3	0	5.9	5.9	0	2.6	7.6	0	2.8	9	0	4.7	13	0	8.6	16	0	18	20	0	17	22	0	11
38	YP_009725308_HEL-277-291	YSTLQGPPGTGKSHF	tr|Q895L6|Q895L6_CLOTE	DTwP	10	80	0	LQGPPGTGKS	LYGPPGTGKT	2	2.2	1	16	16	0	24	20	0	1.5	0.49	1	2.7	0.69	0	4.8	22	0	4.4	24	0	17	19	0	21	33	0	19	22	0	39	13	0	21	13	0	24	11	0	57
39	YP_009725308_HEL-277-291	YSTLQGPPGTGKSHF	tr|Q891B9|Q891B9_CLOTE	DTwP	10	80	0	LQGPPGTGKS	LVGPPGTGKT	1.9	2.2	1	6.5	16	0	23	20	0	0.04	0.49	1	0.09	0.69	1	23	22	0	25	24	0	8.4	19	0	29	33	0	14	22	0	33	13	0	17	13	0	21	11	0	45
40	YP_009725308_HEL-133-147	FAAETLKATEETFKL	tr|Q899L8|Q899L8_CLOTE	DTwP	9	88.889	0	KATEETFKL	KATEETVKL	0.7	0.5	1	14	10	0	3.8	2.8	0	13	13	0	12	11	0	6	3.2	0	6.3	3.6	0	2.2	3.4	0	4.4	5.1	0	1.8	2	1	5.7	5.6	0	9.6	11	0	8.7	8.9	0	67
41	YP_009725308_HEL-241-255	VPQEHYVRITGLYPT	tr|Q7VWW1|Q7VWW1_BORPE	DTwP	8	87.5	0	VRITGLYP	VRITGLGP	-0.1	-0.5	0	88	76	0	82	69	0	56	53	0	79	58	0	51	38	0	59	47	0	60	56	0	53	40	0	61	54	0	39	34	0	63	59	0	56	51	0	NP
42	YP_009725308_HEL-273-287	GMQKYSTLQGPPGTG	tr|Q895L6|Q895L6_CLOTE	DTwP	8	87.5	0	LQGPPGTG	LYGPPGTG	2	2.3	1	63	63	0	57	70	0	49	49	0	64	70	0	12	57	0	12	66	0	46	54	0	47	49	0	45	43	0	66	36	0	67	44	0	62	41	0	NP
43	YP_009725308_HEL-273-287	GMQKYSTLQGPPGTG	tr|Q899H3|Q899H3_CLOTE	DTwP	8	87.5	0	LQGPPGTG	LVGPPGTG	1.8	2.3	1	34	63	0	58	70	0	27	49	0	43	70	0	63	57	0	66	66	0	27	54	0	34	49	0	41	43	0	66	36	0	65	44	0	66	41	0	NP
44	YP_009725308_HEL-441-455	CRRCPAEIVDTVSAL	sp|Q6NGM7|SYP_CORDI	DTwP	8	87.5	0	EIVDTVSA	EIVDTVVA	-0.4	0.1	0	38	37	0	24	25	0	42	47	0	57	57	0	78	80	0	80	80	0	20	19	0	21	16	0	11	12	0	11	12	0	17	15	0	14	12	0	NP
45	YP_009725308_HEL-537-551	QGSEYDYVIFTQTTE	sp|Q891Y7|MTAD_CLOTE	DTwP	8	87.5	0	GSEYDYVI	GSEIDYVI	-0.1	0.3	0	15	16	0	26	33	0	57	60	0	54	58	0	26	36	0	30	37	0	38	45	0	30	28	0	40	47	0	27	33	0	54	59	0	53	60	0	NP
46	YP_009725308_HEL-573-587	LCIMSDRDLYDKLQF	tr|Q6NF85|Q6NF85_CORDI	DTwP	8	87.5	0	MSDRDLYD	MSVRDLYD	-0.4	1.3	0	65	6.8	0	95	85	0	82	71	0	70	68	0	84	87	0	84	90	0	88	81	0	82	78	0	58	50	0	95	95	0	94	84	0	94	88	0	NP
47	YP_009724392.1_ENV-45-59	NIVNVSLVKPSFYVY	tr|Q7VS52|Q7VS52_BORPE	DTwP	10	80	0	IVNVSLVKPS	VVIVSLVKPS	-1	-0.5	0	54	37	0	18	22	0	22	19	0	19	20	0	34	37	0	36	34	0	30	36	0	50	46	0	33	33	0	43	53	0	54	46	0	53	37	0	33
48	YP_009724392.1_ENV-9-23	TGTLIVNSVLLFLAF	tr|Q7VSN6|Q7VSN6_BORPE	DTwP	8	87.5	0	SVLLFLAF	SVLKFLAF	-2	-2.9	0	20	34	0	23	34	0	16	31	0	13	21	0	3.3	5.8	0	4	7.1	0	6.3	13	0	0.43	4.6	0	4	7.1	0	21	30	0	19	27	0	20	29	0	NP
49	YP_009724392.1_ENV-45-59	NIVNVSLVKPSFYVY	sp|Q893Q3|GLPK1_CLOTE	DTwP	8	87.5	0	VKPSFYVY	VKPSSYVY	0.6	-0.3	0	5.8	6.5	0	60	49	0	13	13	0	18	16	0	18	11	0	21	13	0	25	28	0	15	13	0	3.5	5.5	0	26	20	0	15	16	0	14	15	0	NP
50	YP_009725302_NSP6-273-287	IKLLGVGGKPCIKVA	tr|Q7VU15|Q7VU15_BORPE	DTwP	10	80	0	LLGVGGKPCI	LLAVGGKPLI	0.7	0.2	0	19	61	0	2.3	14	0	21	50	0	24	53	0	6.4	18	0	7.4	22	0	1.9	14	0	1.3	13	0	2	15	0	8.4	27	0	20	59	0	18	50	0	4.9
51	YP_009725302_NSP6-97-111	WLDMVDTSLSGFKLK	tr|Q7VXB3|Q7VXB3_BORPE	DTwP	8	87.5	0	SLSGFKLK	SLSGGKLK	0.5	-0.5	0	35	34	0	36	26	0	1.5	0.92	1	3.7	2.6	0	55	41	0	53	42	0	43	50	0	44	42	0	57	57	0	55	53	0	40	38	0	46	42	0	NP
52	YP_009725302_NSP6-157-171	ALDQAISMWALIISV	tr|Q7VWL7|Q7VWL7_BORPE	DTwP	8	87.5	0	MWALIISV	MRALIISV	-1.9	-2.2	0	42	55	0	16	3.4	0	31	56	0	38	52	0	15	5.8	0	16	4.9	0	17	34	0	4.4	14	0	24	38	0	9.3	34	0	21	46	0	20	52	0	NP
53	YP_009725302_NSP6-269-283	FKLNIKLLGVGGKPC	tr|Q7VU15|Q7VU15_BORPE	DTwP	8	87.5	0	LLGVGGKP	LLAVGGKP	0.1	0.4	0	75	88	0	51	64	0	59	74	0	79	95	0	90	90	0	90	90	0	49	68	0	46	59	0	59	79	0	73	87	0	72	90	0	70	88	0	NP
54	YP_009724396.1_ORF8-53-67	KSAPLIELCVDEAGS	tr|Q6NHC5|Q6NHC5_CORDI	DTwP	11	81.818	0	PLIELCVDEAG	PLIDLIVDEAG	-0.6	-0.6	0	1.2	11	0	2.3	17	0	21	59	0	18	45	0	32	76	0	31	67	0	17	44	0	25	67	0	8	34	0	27	8	0	28	11	0	25	8.8	0	45
55	YP_009724396.1_ORF8-85-99	PFTINCQEPKLGSLV	tr|Q898S2|Q898S2_CLOTE	DTwP	8	87.5	0	QEPKLGSL	QEPKKGSL	1.6	0.7	1	52	42	0	61	51	0	62	57	0	79	72	0	30	21	0	27	22	0	15	14	0	2.1	3.9	0	30	23	0	3.9	1.8	0	5.1	3.1	0	6.7	3.3	0	NP
56	YP_009725300_NSP4-141-155	EYTDFATSACVLAAE	tr|Q6NJN3|Q6NJN3_CORDI	DTwP	8	87.5	0	ATSACVLA	ATSALVLA	-0.9	-0.7	0	12	21	0	23	37	0	16	31	0	14	22	0	65	80	0	58	70	0	31	54	0	47	73	0	39	63	0	36	54	0	34	45	0	38	54	0	NP
57	YP_009725300_NSP4-273-287	QPIGALDISASIVAG	tr|Q6NHZ9|Q6NHZ9_CORDI	DTwP	8	87.5	0	LDISASIV	LGISASIV	-0.6	-0.6	0	64	18	0	35	23	0	61	57	0	57	58	0	35	51	0	43	53	0	37	30	0	18	28	0	32	31	0	50	15	0	84	24	0	80	24	0	NP
58	YP_009725300_NSP4-289-303	IVAIVVTCLAYYFMR	tr|Q6NF41|Q6NF41_CORDI	DTwP	8	87.5	0	IVAIVVTC	IVAIVITC	-2	-1.8	0	54	54	0	16	16	0	41	44	0	43	46	0	38	39	0	43	45	0	23	22	0	26	24	0	31	31	0	50	50	0	78	78	0	80	76	0	NP
59	YP_009725300_NSP4-353-367	LTNDVSFLAHIQWMV	tr|Q892X8|Q892X8_CLOTE	DTwP	8	87.5	0	NDVSFLAH	NDVSTLAH	0.1	-0.8	0	27	31	0	90	85	0	46	46	0	49	44	0	90	80	0	90	87	0	43	50	0	38	39	0	26	29	0	43	36	0	28	24	0	24	21	0	NP
60	YP_009724395.1_ORF7a-25-39	RGTTVLLKEPCSSGT	tr|Q896G9|Q896G9_CLOTEI	DTwP	11	81.818	0	VLLKEPCSSGT	VLLKEPFSKGT	0.1	0.3	0	14	43	0	8	6.5	0	0.04	19	0	0.08	26	0	9.3	48	0	11	46	0	21	21	0	6.1	7.5	0	19	35	0	22	47	0	21	51	0	21	54	0	31
61	YP_009725299_NSP3-249-263	HGGGVAGALNKATNN	tr|Q7VVD1|Q7VVD1_BORPE	DTwP	10	80	0	GGVAGALNKA	GGVAGALFAA	-0.3	0.4	0	8.9	12	0	0.38	1.7	1	5.3	0.67	0	4	0.45	0	23	31	0	22	29	0	4.8	8.7	0	15	20	0	8.4	17	0	7.6	13	0	16	18	0	17	17	0	23
62	YP_009725299_NSP3-521-535	VEEAKTVLKKCKSAF	sp|Q7VZE0|RL19_BORPE	DTwP	10	80	0	KTVLKKCKSA	KLVLKKAKSA	-0.4	-0.3	0	36	45	0	14	15	0	12	18	0	24	18	0	49	55	0	46	47	0	7.6	13	0	0.68	1.3	1	17	27	0	32	38	0	34	38	0	34	37	0	4.8
63	YP_009725299_NSP3-565-579	EETRKLMPVCVETKA	tr|Q7VY22|Q7VY22_BORPE	DTwP	10	80	0	TRKLMPVCVE	TRKRMPVWVE	-0.1	-0.7	0	34	33	0	43	35	0	16	33	0	25	40	0	14	17	0	14	17	0	17	18	0	6.1	3	0	36	30	0	15	13	0	20	19	0	18	18	0	34
64	YP_009725299_NSP3-857-871	YLATALLTLQQIELK	tr|Q7VWJ0|Q7VWJ0_BORPE	DTwP	10	80	0	ALLTLQQIEL	ALLTLQQLHL	-1.6	-1.3	0	8.7	11	0	1.2	0.55	1	1.5	13	0	3.7	16	0	8.6	10	0	8	9.1	0	13	8.2	0	4.5	3	0	18	11	0	15	11	0	14	31	0	16	36	0	4
65	YP_009725299_NSP3-1793-1807	TLVATAEAELAKNVS	tr|Q7VVC6|Q7VVC6_BORPE	DTwP	9	88.889	0	EAELAKNVS	EAELAKEVS	1.2	0.6	1	29	25	0	76	72	0	66	55	0	58	54	0	80	74	0	87	84	0	32	20	0	29	21	0	10	7.7	0	55	53	0	50	46	0	50	46	0	63
66	YP_009725299_NSP3-141-155	PLEFGATSAALQPEE	tr|Q7VS22|Q7VS22_BORPE	DTwP	8	87.5	0	TSAALQPE	TSAALKPE	0.6	0.7	1	44	30	0	88	83	0	58	53	0	49	42	0	93	90	0	87	82	0	59	55	0	56	63	0	52	44	0	77	77	0	78	74	0	73	73	0	NP
67	YP_009725299_NSP3-201-215	VVQTIEVNSFSGYLK	tr|Q6NES4|Q6NES4_CORDI	DTwP	8	87.5	0	VNSFSGYL	VGSFSGYL	-0.1	-0.2	0	43	30	0	40	41	0	54	49	0	47	40	0	24	26	0	24	25	0	22	26	0	12	15	0	38	44	0	34	27	0	63	41	0	62	44	0	NP
68	YP_009725299_NSP3-245-259	VYLKHGGGVAGALNK	tr|Q7VUF5|Q7VUF5_BORPE	DTwP	8	87.5	0	GGGVAGAL	GNGVAGAL	0.5	0.6	1	60	77	0	49	53	0	60	67	0	66	76	0	44	48	0	45	49	0	25	23	0	16	13	0	45	48	0	20	36	0	51	72	0	53	70	0	NP
69	YP_009725299_NSP3-245-259	VYLKHGGGVAGALNK	tr|Q6NI44|Q6NI44_CORDI	DTwP	8	87.5	0	GGGVAGAL	GRGVAGAL	0.4	0.6	1	63	77	0	49	53	0	44	67	0	70	76	0	32	48	0	33	49	0	8.8	23	0	8	13	0	34	48	0	11	36	0	28	72	0	27	70	0	NP
70	YP_009725299_NSP3-373-387	LEMKSEKQVEQKIAE	tr|Q6NF84|Q6NF84_CORDI	DTwP	8	87.5	0	SEKQVEQK	SEKQPEQK	2.1	1	1	43	42	0	69	66	0	27	24	0	27	25	0	70	68	0	78	76	0	36	37	0	34	30	0	47	43	0	19	17	0	6.6	6	0	6.7	5.7	0	NP
71	YP_009725299_NSP3-437-451	LYIDINGNLHPDSAT	tr|Q6NG84|Q6NG84_CORDI	DTwP	8	87.5	0	NLHPDSAT	NLHPDIAT	0.4	1.2	1	52	58	0	20	38	0	39	52	0	69	84	0	60	76	0	60	76	0	29	30	0	13	16	0	26	29	0	45	54	0	47	47	0	48	51	0	NP
72	YP_009725299_NSP3-461-475	LKKDAPYIVGDVVQE	tr|Q7VUF2|Q7VUF2_BORPE	DTwP	8	87.5	0	DAPYIVGD	DAAYIVGD	-0.2	0.4	0	69	66	0	86	83	0	88	88	0	93	93	0	97	93	0	93	93	0	62	78	0	62	63	0	28	40	0	87	95	0	90	90	0	94	88	0	NP
73	YP_009725299_NSP3-469-483	VGDVVQEGVLTAVVI	tr|Q7VWF0|Q7VWF0_BORPE	DTwP	8	87.5	0	QEGVLTAV	QEGVLTLV	-0.8	-0.2	0	33	49	0	28	27	0	61	64	0	68	72	0	36	41	0	38	44	0	31	19	0	27	17	0	35	24	0	2.6	1.5	0	2.9	2.6	0	3.2	2.6	0	NP
74	YP_009725299_NSP3-529-543	KKCKSAFYILPSIIS	sp|Q7VSH3|ARGD2_BORPE	DTwP	8	87.5	0	AFYILPSI	AFYNLPSI	-0.5	-1.3	0	32	40	0	14	15	0	19	24	0	27	31	0	2	2.3	0	2.2	2.7	0	18	18	0	5	5.9	0	26	35	0	13	17	0	20	23	0	19	26	0	NP
75	YP_009725299_NSP3-653-667	VPATVSVSSPDAVTA	tr|Q7VS80|Q7VS80_BORPE	DTwP	8	87.5	0	VSVSSPDA	VSVSSPAA	1	1.3	1	36	40	0	47	70	0	35	55	0	33	52	0	66	73	0	57	60	0	28	55	0	25	54	0	28	46	0	45	66	0	63	68	0	57	66	0	NP
76	YP_009725299_NSP3-681-695	EHFIETISLAGSYKD	tr|Q7VS82|Q7VS82_BORPE	DTwP	8	87.5	0	TISLAGSY	TISLAGGY	-0.1	-0.2	0	2.9	2.5	0	51	48	0	14	11	0	13	12	0	48	38	0	50	42	0	24	17	0	30	18	0	5.7	2.6	0	48	40	0	26	23	0	26	25	0	NP
77	YP_009725299_NSP3-1145-1159	LNGDVVAIDYKHYTP	tr|Q6NGX1|Q6NGX1_CORDI	DTwP	8	87.5	0	LNGDVVAI	LNGDLVAI	-0.6	-0.3	0	47	43	0	4.7	5.1	0	55	49	0	67	62	0	34	30	0	36	33	0	35	30	0	16	14	0	35	30	0	31	28	0	46	40	0	46	39	0	NP
78	YP_009725299_NSP3-1157-1171	YTPSFKKGAKLLHKP	tr|Q7VSE5|Q7VSE5_BORPE	DTwP	8	87.5	0	GAKLLHKP	GAKLLHVP	-0.9	-0.5	0	89	91	0	85	86	0	80	85	0	75	88	0	93	93	0	87	87	0	53	67	0	30	36	0	63	67	0	73	81	0	84	81	0	84	80	0	NP
79	YP_009725299_NSP3-1313-1327	NSVPWDTIANYAKPF	tr|Q7VYK8|Q7VYK8_BORPE	DTwP	8	87.5	0	DTIANYAK	ETIANYAK	0.2	0.2	0	18	18	0	64	62	0	7.9	12	0	4.9	7.5	0	58	57	0	55	58	0	41	45	0	27	23	0	21	18	0	36	42	0	27	46	0	26	44	0	NP
80	YP_009725299_NSP3-1401-1415	KSPNFSKLINIIIWF	tr|Q890T8|Q890T8_CLOTE	DTwP	8	87.5	0	SKLINIII	SKLENIII	-1	-1.9	0	56	58	0	35	46	0	52	59	0	66	71	0	21	26	0	25	30	0	39	38	0	9.3	8.8	0	30	40	0	11	13	0	23	26	0	19	24	0	NP
81	YP_009725299_NSP3-1597-1611	RNRATRVECTTIVNG	sp|Q891G4|CH60_CLOTE	DTwP	8	87.5	0	ECTTIVNG	ETTTIVNG	0.9	-0.2	0	27	89	0	77	97	0	61	94	0	59	98	0	84	100	0	90	100	0	65	93	0	52	82	0	41	79	0	62	87	0	41	67	0	37	68	0	NP
82	YP_009725299_NSP3-1757-1771	ALVSDVGDSAEVAVK	sp|Q6NFH9|MSHD_CORDI	DTwP	8	87.5	0	GDSAEVAV	GDSAEVVV	0.4	0.8	1	37	37	0	37	33	0	60	58	0	63	64	0	55	58	0	57	60	0	43	38	0	38	32	0	40	36	0	13	12	0	22	21	0	24	23	0	NP
83	YP_009725299_NSP3-1789-1803	EKLKTLVATAEAELA	tr|Q7VUG1|Q7VUG1_BORPE	DTwP	8	87.5	0	LVATAEAE	LVAQAEAE	0.3	0.3	0	41	45	0	70	72	0	59	57	0	58	52	0	93	93	0	87	90	0	38	41	0	49	58	0	26	31	0	77	81	0	74	78	0	76	80	0	NP
84	YP_009725304_NSP8-21-35	AYEQAVANGDSEVVL	tr|Q7VZ87|Q7VZ87_BORPE	DTwP	10	80	0	AYEQAVANGD	AYDQAAANGD	1.2	0.8	1	24	45	0	42	52	0	30	35	0	35	44	0	6.2	6.5	0	5.6	5.8	0	43	44	0	50	44	0	32	31	0	23	6.3	0	22	4.8	0	21	4.3	0	41
85	YP_009725304_NSP8-41-55	SLNVAKSEFDRDAAM	tr|Q7VT74|Q7VT74_BORPE	DTwP	10	80	0	VAKSEFDRDA	VAYSELDRDA	0.4	0.7	1	52	74	0	37	60	0	41	48	0	47	63	0	14	70	0	13	73	0	49	44	0	45	52	0	24	40	0	29	15	0	24	14	0	26	14	0	85
86	YP_009725304_NSP8-97-111	KLDNDALNNIINNAR	tr|Q891C5|Q891C5_CLOTE	DTwP	8	87.5	0	ALNNIINN	ALNNILNN	-0.8	-0.7	0	34	32	0	19	16	0	17	14	0	31	28	0	64	59	0	62	57	0	60	55	0	51	43	0	66	59	0	53	49	0	42	36	0	43	36	0	NP
87	YP_009725307_POL-749-763	LRKHFSMMILSDDAV	sp|Q7VSX9|PTLC_BORPE	DTwP	10	80	0	HFSMMILSDD	HFSMMILGAD	-1.4	-1.3	0	21	70	0	12	71	0	20	53	0	22	50	0	13	24	0	12	23	0	32	61	0	23	52	0	25	43	0	25	68	0	36	70	0	37	73	0	17
88	YP_009725307_POL-53-67	CCRFQEKDEDDNLID	tr|Q7VUH9|Q7VUH9_BORPE	DTwP	8	87.5	0	DEDDNLID	DEEDNLID	0.8	0.9	1	80	55	0	82	75	0	84	74	0	86	73	0	93	78	0	97	84	0	70	54	0	71	62	0	57	42	0	53	35	0	29	21	0	25	18	0	NP
89	YP_009725307_POL-137-151	GNDTLKEILVTYNC	tr|Q899S9|Q899S9_CLOTE	DTwP	9	87.5	0	LKEILVTYN	LKEILVNYN	-1.2	-1.2	0	82	84	0	100	100	0	84	81	0	88	86	0	90	93	0	90	93	0	84	84	0	74	76	0	77	77	0	73	81	0	70	72	0	70	73	0	28
90	YP_009725307_POL-173-187	RVYANLGERVRQALL	sp|Q6NGD7|SYI_CORDI	DTwP	8	87.5	0	ERVRQALL	EGVRQALL	-0.3	-0.6	0	47	51	0	64	57	0	67	59	0	65	66	0	36	25	0	37	27	0	29	19	0	1.2	0.62	1	35	36	0	18	14	0	15	12	0	19	13	0	NP
91	YP_009725307_POL-225-239	TTPGSGVPVVDSYYS	tr|Q6NJ33|Q6NJ33_CORDI	DTwP	8	87.5	0	SGVPVVDS	SGIPVVDS	1.2	0.6	1	62	69	0	56	65	0	52	61	0	47	56	0	52	60	0	52	60	0	53	59	0	35	44	0	24	30	0	56	64	0	64	72	0	57	66	0	NP
92	YP_009725307_POL-577-591	KSIAATRGATVVIGT	tr|Q6NF63|Q6NF63_CORDI	DTwP	8	87.5	0	GATVVIGT	GATTVIGT	0.2	-0.4	0	65	69	0	52	38	0	65	68	0	64	62	0	93	90	0	87	84	0	47	53	0	60	63	0	46	50	0	46	50	0	76	81	0	80	84	0	NP
93	YP_009725307_POL-577-591	KSIAATRGATVVIGT	tr|Q7VW31|Q7VW31_BORPE	DTwP	8	87.5	0	ATRGATVV	AARGATVV	0.3	0.4	0	37	21	0	30	29	0	21	13	0	27	17	0	46	45	0	47	44	0	1.7	3.2	0	2.3	5.4	0	12	29	0	21	23	0	32	33	0	29	33	0	NP
94	YP_009725307_POL-881-895	FHLYLQYIRKLHDEL	tr|Q7VXW3|Q7VXW3_BORPE	DTwP	8	87.5	0	IRKLHDEL	IRKLEDEL	-0.1	-0.6	0	50	44	0	48	51	0	69	62	0	86	77	0	26	20	0	28	22	0	24	15	0	6.5	1.6	0	39	36	0	19	17	0	53	45	0	41	34	0	NP
95	YP_009725297_LP-85-99	MVELVAELEGIQYGR	tr|Q891V6|Q891V6_CLOTE	DTwP	10	80	0	LVAELEGIQY	LVAILEGIRY	-1.3	-0.5	0	0.6	0.08	1	21	29	0	3	6.5	0	2.2	5.2	0	5.9	14	0	7.8	15	0	7.8	7.9	0	15	19	0	0.1	0.13	1	8.7	9.9	0	4.2	6	0	3.4	5	0	9.5
96	YP_009725297_LP-117-131	AYRKVLLRKNGNKGA	tr|Q7VYL6|Q7VYL6_BORPE	DTwP	8	87.5	0	LRKNGNKG	LRENGNKG	1.2	1.1	1	88	93	0	95	97	0	88	84	0	98	98	0	68	73	0	80	84	0	55	60	0	47	38	0	74	79	0	61	73	0	72	74	0	66	70	0	NP
97	YP_009725309_35EXON-285-299	CFVKRVDWTIEYPII	tr|Q899B2|Q899B2_CLOTE	DTwP	10	80	0	VKRVDWTIEY	LKRVDWDIEY	-0.2	-0.3	0	2.4	2.1	0	5	4.6	0	2.6	1.7	0	3.3	2.3	0	2.9	1.9	0	5.1	3.2	0	6.8	4.5	0	15	12	0	1.5	1.2	1	2.8	2.7	0	1.9	1.7	1	1.4	1.3	1	85
98	YP_009725309_35EXON-361-375	YKIEELFYSYATHSD	tr|Q7VW95|Q7VW95_BORPE	DTwP	10	80	0	EELFYSYATH	EEDFNSYATH	0.7	-0.5	0	12	13	0	44	26	0	20	4.7	0	19	8.2	0	42	28	0	37	32	0	17	22	0	16	19	0	7	5	0	3	2.8	0	2.7	2.5	0	2.6	2	0	91
99	YP_009725309_35EXON-1-15	AENVTGLFKDCSKVI	tr|Q6NFL4|Q6NFL4_CORDI	DTwP	8	87.5	0	AENVTGLF	AENVTGFF	0	-0.1	0	8.9	6.9	0	48	46	0	35	32	0	35	35	0	12	9.6	0	13	11	0	14	12	0	20	19	0	8.9	7.2	0	0.8	0.75	1	0.19	0.14	1	0.22	0.19	1	NP
100	YP_009725309_35EXON-69-83	YPNMFITREEAIRHV	tr|Q7VSL9|Q7VSL9_BORPE	DTwP	8	87.5	0	ITREEAIR	ISREEAIR	1.2	1	1	41	28	0	70	62	0	15	9.6	0	14	9.4	0	69	66	0	74	69	0	42	33	0	39	34	0	46	41	0	61	53	0	64	61	0	59	56	0	NP
101	YP_009725309_35EXON-97-111	TREAVGTNLPLQLGF	tr|Q7VYC2|Q7VYC2_BORPE	DTwP	8	87.5	0	GTNLPLQL	GTNLTLQL	-0.6	-0.2	0	11	8.9	0	18	16	0	22	17	0	20	17	0	24	19	0	24	21	0	12	11	0	14	11	0	33	30	0	18	14	0	38	30	0	39	30	0	NP
102	YP_009725309_35EXON-101-115	VGTNLPLQLGFSTGV	tr|Q891Q7|Q891Q7_CLOTE	DTwP	8	87.5	0	LPLQLGFS	LGLQLGFS	-1	-0.8	0	84	74	0	82	73	0	81	69	0	73	67	0	69	93	0	74	93	0	88	7.2	0	65	25	0	59	4.5	0	81	59	0	100	87	0	100	80	0	NP
103	YP_009725309_35EXON-289-303	RVDWTIEYPIIGDEL	tr|Q899B2|Q899B2_CLOTE	DTwP	8	87.5	0	RVDWTIEY	RVDWDIEY	0	-0.3	0	0.18	0.16	1	20	19	0	3.8	1.7	0	4	2	0	17	13	0	19	15	0	11	7.7	0	24	18	0	1.6	1.5	1	15	14	0	11	9	0	10	8.9	0	NP
104	YP_009725309_35EXON-469-483	KSATCITRCNLGGAV	tr|Q7VWB2|Q7VWB2_BORPE	DTwP	8	87.5	0	RCNLGGAV	RCVLGGAV	-0.7	-0.1	0	63	49	0	47	55	0	62	47	0	76	68	0	66	61	0	71	66	0	23	17	0	20	15	0	52	50	0	39	38	0	76	67	0	73	64	0	NP
105	YP_009725310_RNASE-133-147	LFRNARNGVLITEGS	tr|Q7VZ82|Q7VZ82_BORPE	DTwP	10	80	0	RNARNGVLIT	RNARNGWLFT	-0.1	-0.2	0	3.7	19	0	26	22	0	11	15	0	8.9	17	0	0.53	5	0	0.6	4.6	0	8.3	3.4	0	10	4.7	0	3.8	5.8	0	3.9	5	0	2.9	13	0	2.7	12	0	59
106	YP_009725310_RNASE-133-147	LFRNARNGVLITEGS	tr|Q7VWA1|Q7VWA1_BORPE	DTwP	10	80	0	ARNGVLITEG	AGAGVLITEG	-0.2	-0.3	0	51	35	0	25	23	0	9	12	0	7.7	12	0	31	17	0	32	20	0	17	14	0	37	24	0	17	18	0	31	6.7	0	26	8.5	0	29	9.2	0	76
107	YP_009725310_RNASE-65-79	PVPEVKILNNLGVDI	tr|Q890L5|Q890L5_CLOTE	DTwP	8	87.5	0	ILNNLGVD	ILSNLGVD	-0.6	-0.6	0	51	37	0	37	34	0	48	38	0	69	60	0	84	78	0	84	80	0	76	68	0	76	66	0	66	58	0	77	70	0	81	76	0	84	73	0	NP
108	YP_009725310_RNASE-69-83	VKILNNLGVDIAANT	tr|Q6NGG4|Q6NGG4_CORDI	DTwP	8	87.5	0	NLGVDIAA	NLGVDIIA	-0.8	-0.3	0	58	59	0	12	9.3	0	57	60	0	77	77	0	67	70	0	67	71	0	48	37	0	31	18	0	47	33	0	53	41	0	72	61	0	73	62	0	NP
109	YP_009725310_RNASE-133-147	LFRNARNGVLITEGS	tr|Q6NJH6|Q6NJH6_CORDI	DTwP	8	87.5	0	NGVLITEG	NGVFITEG	-0.4	-0.5	0	85	88	0	82	81	0	90	91	0	86	88	0	80	82	0	78	80	0	81	84	0	53	53	0	49	53	0	87	87	0	87	87	0	84	84	0	NP
110	YP_009725310_RNASE-145-159	EGSVKGLQPSVGPKQ	sp|Q895I8|FTSK_CLOTE	DTwP	8	87.5	0	LQPSVGPK	LQPSVGVK	0.6	1.3	1	47	55	0	54	57	0	7.1	7.6	0	9.2	9.8	0	40	44	0	39	44	0	57	61	0	48	50	0	39	44	0	33	41	0	43	51	0	39	46	0	NP
111	YP_009725310_RNASE-301-315	DFVEIIKSQDLSVVS	tr|Q7VUP9|Q7VUP9_BORPE	DTwP	8	87.5	0	SQDLSVVS	SQDLSVVA	-0.2	-0.1	0	17	18	0	19	39	0	38	40	0	34	34	0	45	50	0	43	50	0	31	46	0	20	33	0	22	29	0	7.5	14	0	23	30	0	23	30	0	NP
112	YP_009725303_NSP7-5-19	DVKCTSVVLLSVLQQ	tr|Q7VWC5|Q7VWC5_BORPE	DTwP	8	87.5	0	SVVLLSVL	SVVLLSPL	-1.4	-2.2	0	45	43	0	17	17	0	38	40	0	30	29	0	37	26	0	37	32	0	7.8	5.4	0	6.9	3.6	0	24	20	0	30	26	0	54	49	0	55	51	0	NP
113	YP_009725298_NSP2-453-467	EKFKEGVEFLRDGWE	sp|Q890Q0|RL6_CLOTE	DTwP	10	80	0	KEGVEFLRDG	KEGVEFQLDG	0.5	0	0	77	82	0	73	81	0	76	82	0	75	77	0	59	54	0	66	63	0	72	76	0	58	53	0	34	41	0	25	25	0	9.2	11	0	9.8	11	0	93
114	YP_009725298_NSP2-593-607	AVEAPLVGTPVCING	sp|Q891P1|VATA2_CLOTE	DTwP	10	80	0	LVGTPVCING	LVGTIVGING	-0.6	-0.2	0	54	58	0	57	58	0	36	34	0	38	33	0	43	38	0	48	42	0	47	57	0	55	70	0	35	43	0	55	73	0	61	70	0	55	64	0	31
115	YP_009725298_NSP2-93-107	FVFPLNSIIKTIQPR	tr|Q6NJR6|Q6NJR6_CORDI	DTwP	9	88.889	0	SIIKTIQPR	SIIKTIQDR	-0.3	-0.2	0	28	20	0	24	17	0	1.4	0.67	1	0.97	0.33	1	24	24	0	23	23	0	29	20	0	34	27	0	23	15	0	35	28	0	20	19	0	21	19	0	55
116	YP_009725298_NSP2-17-31	PLECIKDLLARAGKA	sp|Q7VYV6|CLPB_BORPE	DTwP	8	87.5	0	LLARAGKA	LLARAGVA	-0.5	-0.2	0	40	50	0	18	29	0	32	41	0	47	69	0	80	84	0	76	82	0	24	38	0	8.4	13	0	33	48	0	50	62	0	70	65	0	73	68	0	NP
117	YP_009725298_NSP2-69-83	YELQTPFEIKLAKKF	tr|Q7VVM6|Q7VVM6_BORPE	DTwP	8	87.5	0	TPFEIKLA	SPFEIKLA	-0.4	-0.4	0	44	43	0	26	30	0	29	35	0	38	46	0	58	59	0	64	65	0	1.2	1.9	1	3.6	4.7	0	1.8	1.7	1	20	26	0	25	32	0	23	28	0	NP
118	YP_009725298_NSP2-69-83	YELQTPFEIKLAKKF	tr|Q894R8|Q894R8_CLOTE	DTwP	8	87.5	0	EIKLAKKF	EIKKAKKF	0.5	-0.7	0	24	26	0	62	56	0	41	47	0	64	69	0	24	20	0	26	23	0	18	19	0	0.85	1.5	1	9.1	8.8	0	15	7.2	0	1.5	0.65	1	1.9	0.59	1	NP
119	YP_009725298_NSP2-589-603	PTSEAVEAPLVGTPV	sp|Q7W0R9|RPOB_BORPE	DTwP	8	87.5	0	PTSEAVEA	PTEEAVEA	1.2	1.2	1	22	34	0	68	66	0	74	73	0	73	70	0	90	87	0	87	78	0	33	33	0	53	52	0	19	23	0	77	81	0	84	84	0	80	84	0	NP
120	YP_009725308_HEL-561-575	FNVAITRAKVGILCI	tr|Q7VX10|Q7VX10_BORPE	DTa/wP	8	87.5	0	TRAKVGIL	TGAKVGIL	-0.1	-0.4	0	39	33	0	42	39	0	47	30	0	46	50	0	25	16	0	26	18	0	13	9	0	1.7	0.89	1	26	26	0	28	9.1	0	50	22	0	45	19	0	NP
121	YP_009725299_NSP3-1669-1683	SSYIVDSVTVKNGSI	sp|Q9JZ31|RL9_NEIMB	MnB	8	87.5	0	DSVTVKNG	DIVTVKNG	-0.1	0.5	0	75	52	0	90	95	0	83	78	0	93	81	0	93	93	0	97	93	0	70	76	0	36	44	0	40	36	0	87	87	0	78	78	0	76	76	0	NP
122	YP_009724395.1_ORF7a-5-19	LFLALITLATCELYH	tr|Q9K0X7|Q9K0X7_NEIMB	MnB	8	87.5	0	LFLALITL	LFLALISL	-2.7	-2.7	0	61	59	0	6.2	5.8	0	54	51	0	59	54	0	5.4	3.3	0	6.2	3.9	0	26	27	0	6.8	7.7	0	35	31	0	28	24	0	67	61	0	66	57	0	NP
123	YP_009724395.1_ORF7a-97-111	YSPIFLIVAAIVFIT	tr|Q9JZN2|Q9JZN2_NEIMB	MnB	8	87.5	0	IVAAIVFI	IVAAILFI	-2.4	-2.1	0	25	27	0	7.1	5.8	0	21	24	0	22	22	0	13	13	0	13	13	0	24	20	0	20	16	0	34	29	0	44	39	0	60	53	0	59	49	0	NP
124	YP_009724394.1_ORF6-33-47	INLIIKNLSKSLTEN	sp|Q9K0X8|FTSA_NEIMB	MnB	11	81.818	0	NLIIKNLSKSL	NLITKDLSKSL	-0.3	-1	0	7.5	16	0	14	10	0	0.44	0.24	1	0.63	0.53	1	8.5	11	0	7.8	9.7	0	0.93	0.75	1	0.56	0.13	1	3.7	6.4	0	8.2	14	0	11	17	0	12	22	0	43
125	YP_009725309_35EXON-309-323	CRKVQHMVVKAALLA	sp|Q9K0L8|GCST_NEIMB	MnB	8	87.5	0	VVKAALLA	VGKAALLA	-0.7	-1.2	0	57	32	0	51	30	0	44	19	0	47	23	0	46	55	0	42	52	0	42	17	0	21	15	0	55	32	0	51	50	0	76	67	0	66	66	0	NP
126	YP_009725298_NSP2-261-275	EGSEGLNDNLLEILQ	sp|P65235|KPRS_NEIMB	MnB	8	87.5	0	NDNLLEIL	NDNLMEIL	-0.9	-1.1	0	24	26	0	45	42	0	76	76	0	73	71	0	37	37	0	38	39	0	27	27	0	13	14	0	28	28	0	7.6	6.8	0	14	14	0	16	15	0	NP
127	YP_009725298_NSP2-533-547	SKGLYRKCVKSREET	sp|Q9JZP4|SUCC_NEIMB	MnB	8	87.5	0	KCVKSREE	KVVKSREE	0.4	0.4	1	78	99	0	83	100	0	33	81	0	38	95	0	90	100	0	93	100	0	43	93	0	46	86	0	60	98	0	73	95	0	84	97	0	76	100	0	NP
128	YP_009724397.2_NP-209-223	RMAGNGGDAALALLL	tr|Q9K0U8|Q9K0U8_NEIMB	MnB	10	80	0	AGNGGDAALA	AGNGGDLNLA	0.8	1.2	1	16	21	0	11	12	0	12	17	0	14	19	0	8.1	12	0	9	13	0	4.7	1.6	0	13	4.7	0	6.4	3.1	0	7.1	5.1	0	16	14	0	14	13	0	80
129	YP_009725306_NSP10-1-15	AGNATEVPANSTVLS	tr|Q9JZB5|Q9JZB5_NEIMB	MnB	8	87.5	0	VPANSTVL	VPAHSTVL	0.2	0.5	0	28	29	0	31	32	0	30	29	0	48	46	0	19	18	0	15	14	0	0.08	0.09	1	0.29	0.67	1	1.2	1.2	1	15	13	0	23	21	0	28	25	0	NP
130	YP_009724392.1_ENV-45-59	NIVNVSLVKPSFYVY	tr|Q9K1E8|Q9K1E8_NEIMB	MnB	10	80	0	VNVSLVKPSF	VNVSLVDLSF	-1.1	-0.4	0	2.5	6.4	0	10	15	0	12	14	0	9.4	13	0	1.5	1.9	1	2	2.3	0	3.4	1.7	0	4.8	1.7	0	0.17	0.39	1	8.6	8.6	0	4.6	5.9	0	5.9	7.4	0	39
* MenB: Antigen is present in Meningococal vaccine; DTa/wP, antigen is present in DTaP and DTwP vaccines (generally a D or T antigen); DTwP, antigen is present only in the DTwP vaccine (wP antigen)
** In the manuscript, we considered cross-reactive B-cell epitopes when B cell reactivity of HIT peptide was ≥ 0.4, regardless of the B-cell reactivity of the corresponding CoV-2 peptide
[truncated: 56 more columns]
